# Supplementary material for: CRISPR–Cas9 Screening Identifies KRAS-Induced COX2 as a Driver of Immunotherapy Resistance in Lung Cancer
Source: Cancer Res. 2024 Apr 18;84(14):2231–46. doi: 10.1158/0008-5472.CAN-23-2627 (PMC11247323; doi:10.1158/0008-5472.CAN-23-2627)
Supplement: Supplementary Table 1 — Supplementary Table S1. CRISPR-Cas9 screen results [file can-23-2627_supplementary_table_1_suppst1.xlsx]

## Sheet: Sheet1
Supplementary Table S1. CRISPR-Cas9 screen results
Target Gene Symbol	sgRNA Sequence	In vitro	WT vs in vitro	WT vs Rag2-/- Il2rg-/-	Rag2-/- Il2rg-/- vs In Vitro
				Log(2) fold change
Adam9	TCTACCACAGACCCGCTATG	-0.424232	0.253511	0.210731	0.0427804
Adam9	GGAGGGAGTGCAGAATTCCG	-0.173531	0.754674	0.375435	0.379238
Adam9	TTGTCACTATCGAGGCTATG	-0.340954	-0.565117	-0.582109	0.0169922
Adam9	CAGCCACCTTAGTCGCAGAG	-1.8092	2.14603	0.290399	1.85563
Adam9	TGTAGTTTACACCTACGACA	-0.0845588	0.332634	0.131809	0.200825
Adamts1	GCAGCATTGTTATGGAAGCG	0.117804	-0.254115	0.0949717	-0.349087
Adamts1	TTCCCGCGTCCTGAGGCGTG	-0.488962	-0.256173	-0.639911	0.383738
Adamts1	CCTTCTAACCCTGTTCTCGG	-0.71886	0.625502	-0.20416	0.829663
Adora2b	GGGGGTCTGTAATGCACTCG	0.0857511	0.105834	0.0338156	0.072018
Adora2b	CTTTCTGGTATCCCTGGCGA	-0.119207	-0.292002	-0.488948	0.196946
Adora2b	TCACTGGGACACGAGCGAGA	-0.0480565	0.360106	0.682482	-0.322376
Adora2b	CAACGTGCTGGTGTGCGCCG	-0.42787	-0.407548	-0.820408	0.41286
Ahr	GACTGGCAGGATTTGCAAGA	0.605206	-1.21754	-0.377765	-0.839775
Ahr	CTCTGATTTGTGCTCTACAC	1.27495	-1.43687	-0.289413	-1.14745
Ahr	CAGGTAATCTTGGATAGTGG	1.26435	-1.06749	0.0322736	-1.09977
Ahr	TTGACTTAATTCCTTCAGCG	1.14381	-2.15383	-1.18513	-0.968702
Amigo2	AAAACCTATCTAAGGTGCCC	-0.915026	-0.559493	-1.06161	0.502121
Amigo2	CTCAGCTTGACAAACGACAC	0.376595	0.544027	0.751789	-0.207762
Amigo2	ATCATCCAATAGGCTGAAGT	0.337561	-0.725295	-0.203283	-0.522012
Amigo2	TGCAGAAACTCTATCTGAGT	-0.145957	-0.744886	-0.806082	0.0611955
Angptl4	GGGAGTCAAGCCAATGAGCT	-0.237369	-0.542206	-0.97215	0.429943
Angptl4	CCATGGGCTGCGCGAACACG	0.164455	-0.4304	-0.132106	-0.298294
Angptl4	GGAGTAGACAAGACTTCGAG	-0.309541	0.400697	0.00890078	0.391796
Angptl4	TCGTCCCAGGATGCAAAGCG	-0.0522613	1.00911	1.0295	-0.0203897
Angptl4	CCTGTGGTAACGCTTGTCAG	-0.41519	0.196312	-0.545802	0.742114
Antxr1	ACATGCACGAAGGATTCGAG	0.190551	0.693752	0.728859	-0.0351071
Antxr1	ATTTACTATGAGAACAGTCA	-0.0708952	-0.975193	-0.95258	-0.0226131
Antxr1	TGAAGGACATCCTTAGCTGT	-0.518686	1.23983	0.783075	0.456752
Antxr1	GCTCGTGTGCGCCGGACACG	-0.333397	0.30017	0.461561	-0.161391
Antxr2	TTGACGGACGGTAAGCTGGA	-0.0512607	-0.12432	-0.068456	-0.0558637
Antxr2	GGAAAGAATTGCTGATTCCA	0.224871	-0.466803	-0.185025	-0.281778
Antxr2	CAAAATTGGCAAAGGACTGG	-0.310891	-0.631407	-0.905739	0.274332
Antxr2	CAGTACGAAGTACAAATCGA	0.364142	-0.296472	-0.044958	-0.251514
Anxa1	CTTGGTAAGAATGTCAATGA	-0.457566	0.0168488	-0.499952	0.516801
Anxa1	GCTGTAAAATCATACAAAGG	-0.218032	0.399383	-0.0213549	0.420738
Anxa1	GTGCAAGGCAGCAACATCCG	-0.65263	-0.677297	-0.925954	0.248657
Anxa1	ATACATTGAAGGAAGGGTAG	-0.413112	0.384271	0.345223	0.0390481
Anxa10	ATGGATGCCCAAATGCTAGG	0.162206	0.994945	0.965496	0.0294488
Anxa10	CCTATCAGAGCATGTATGGC	0.184824	-0.0976443	0.0828284	-0.180473
Anxa10	CACAACGCAGCAATGCACAG	-0.575908	0.386951	0.0534314	0.33352
Anxa10	TCATGAGCATCATAAGATGG	0.313378	-0.327044	-0.0061769	-0.320867
Anxa10	TCCAAATTTCAATCCCATGA	-0.251237	-0.220074	-0.316231	0.0961574
Anxa3	TTATCCAGGCTTTAGCCCGT	-0.172896	-0.487659	-0.438582	-0.049077
Anxa3	TAGCTTCGGCATCCACCGAC	-0.401803	1.28519	0.871337	0.413858
Anxa3	TCATCAACATTCTGACGGAG	-0.259828	1.10924	1.01415	0.0950935
Anxa3	TAATCTTTTATGGTTCCTCG	0.0100162	-0.0378029	-0.0680922	0.0302893
Anxa5	TCAGCGCCAGGAAATTGCTC	-0.301972	-0.212701	-0.578665	0.365965
Anxa5	AAAGTTTGAGAAGTTAATTG	-0.532018	0.242776	0.759557	-0.516781
Anxa5	TGATGCAGAAGTCCTTCGGA	0.0426923	-0.232668	-0.130173	-0.102495
Anxa5	TAGGCATCGTAGAGTCGTGA	0.224652	-0.55493	-0.493591	-0.0613385
Areg	GAGCGCGCCAGCGGTAGCAG	-0.0179737	-1.31397	-1.16229	-0.15168
Areg	TGAATCATCTATAATATAGC	1.02298	0.633474	1.30348	-0.67001
Areg	CTGGCAGTGAACTCTCCACA	-0.948488	0.097127	0.0890372	0.00808979
Areg	GAAAGGCGAATCGCTTTCTG	-0.399627	-0.0163623	0.0326357	-0.048998
Areg	AGGGGACTACGACTACTCAG	-0.586177	0.813137	0.257149	0.555988
Atg7	GAGAGCATCCCTCTAATCCG	1.62676	-2.60387	-0.872723	-1.73115
Atg7	GTCCAGGGCACTATTAAAGG	0.322008	-3.79714	-3.02478	-0.772364
Atg7	CTTGAATAAGAAGTAGGGCA	0.942693	-0.861325	0.16372	-1.02504
Atg7	TGGGGTCCATACATCCACTG	0.552853	-0.0845686	0.877288	-0.961857
Atp2b1	GGATGCATTACGGAAAATAC	-0.650107	0.0234377	-0.197305	0.220743
Atp2b1	AGCTGCGATCCTCTTGTCGG	-0.991372	1.28889	0.651674	0.63722
Atp2b1	CAGAAGTTCACCGTCATCAG	0.633632	2.98235	2.1187	0.863646
Atp2b1	TTGAAAACATCTCCCAATGA	-1.21062	0.497847	0.445647	0.0522002
Axl	GGAAGAAGGAGACTCGATAT	0.04116	-0.554476	-0.165514	-0.388962
Axl	GGATATCCGGATGTGATACG	-0.237209	0.106067	-0.0808835	0.186951
Axl	GGAGGTGTTTGAGCCAACCG	-0.12092	-0.943976	-0.632409	-0.311567
Axl	CCCAGCAGTACATACCACCA	-0.144026	0.191218	-0.234087	0.425305
Axl	TAGGTTGTCTGGAAACCACG	-0.291761	0.294356	0.228833	0.0655228
Bag3	ATCAAAATCGACCCGCAGAC	-0.948488	0.909684	0.725299	0.184386
Bag3	GGTTCTCGGAGCCTTCATGG	-0.38742	-0.929326	-0.394753	-0.534574
Bag3	GGTGCAGCGATTTCGTACCG	-0.204524	1.14882	0.970578	0.178246
Bag3	ATGCAGATGGCGTCCGGCAA	-0.0414707	0.0828265	0.507996	-0.42517
Bag3	GGTCGTTCCACGTCGTGGTG	-0.186163	0.633141	0.365285	0.267856
Bcar3	AAAGTTTCCGGGGCTCGACA	0.115386	0.76672	1.22059	-0.453871
Bcar3	AGATCAACCGGACTGTCCTG	-0.498807	0.96762	1.06489	-0.0972676
Bcar3	AGAGCTTTGACTCCATCCCG	-0.374173	0.0198111	0.135587	-0.115776
Bcar3	TCTGTCGTGGGGATTTGGAG	0.452838	-0.417152	0.310064	-0.727216
Bcar3	TGTGCAGTACCAATTCGAGA	0.033577	-0.188346	-0.0719354	-0.116411
Bcl10	TACTTACAGGAGAACCCCAG	-0.764851	-1.21371	-0.878363	-0.335349
Bcl10	TCCCGCACCGTCCCTCACGG	-1.09786	-0.592691	-0.764676	0.171985
Bcl10	GGATTTGACTGAAGTGAAGA	-0.632983	0.473015	0.253768	0.219247
Bcl10	CCTGGTGGAATCCATCCGCA	-0.270888	-0.359457	-0.176247	-0.18321
Bhlhe40	CTTGTACACTTGGTACATGT	-0.491174	0.304296	-0.431834	0.73613
Bhlhe40	TAAGTTTGAGATGTTCGGGT	-0.313116	0.426572	0.175961	0.250611
Bhlhe40	CCTGCCTGCCCAAAGCTCCA	0.20607	0.419942	0.631272	-0.21133
Bhlhe40	TGGAGCACGGAGACCTGTCA	0.235283	0.703687	0.601188	0.102499
Birc2	AAGAGGGCTAGAGCACAGGT	-0.482167	0.0832664	-0.121416	0.204682
Birc2	GGGGAGTTCCTGTCTCAGAG	-0.648222	-0.139675	-0.946399	0.806723
Birc2	CATTCGTCACCTCTGGAACG	-0.0126505	0.457543	0.327157	0.130385
Birc2	AATCTTGTCAAATTGGACAA	-0.22673	-0.441554	-0.165909	-0.275645
Birc2	GTTGGATAACTGGAAACAAG	-0.270243	-0.506123	-0.280102	-0.22602
Birc3	ACAGTCTGGAAGCTAGTCCT	0.144213	0.380338	0.805265	-0.424927
Birc3	CCTGGGAAAAGCTGAATACG	-0.0509105	0.389216	0.169254	0.219962
Birc3	GTCTGTACAAAGTTGCAGCT	-0.664944	1.30346	1.00463	0.298832
Birc3	ACTTGCAAAGCTCAAAGGCA	0.11908	0.196261	0.493427	-0.297165
Birc3	CTACACTGGTGCCAATGACA	0.117515	-0.651347	-0.42234	-0.229007
Bmp1	ACAGCCGCAGAGGGAAAGCA	-0.527442	-0.432858	-0.534044	0.101186
Bmp1	CTACAAAGACCCTTGCAAGG	-0.36097	0.395863	0.0824566	0.313406
Bmp1	TCAGACAGCAAACAGCCCGA	-0.245273	-0.508418	-0.501776	-0.00664262
Bmp1	TCATCCCGTTTGTGATTGGA	0.0785923	0.207691	0.112116	0.0955748
C1ra	TAGTTGCAGCGTAGATCCGG	-0.2643	-0.378359	-0.400786	0.0224267
C1ra	CATAGTTGTGACACAGATGT	-0.427624	1.10452	0.986168	0.118349
C1ra	GCTGCGATGCACATTCATCA	-0.537354	-0.303351	-0.453237	0.149887
C1ra	CCACACAGACTTCTCCAATG	-0.609191	0.0807592	-0.284959	0.365718
C1ra	GGAACTTGAGGTGCACAGTG	-0.731469	1.89332	1.19328	0.700047
C1s1	GATAATCTCAGGAGACATCG	-1.09406	-0.44404	-1.10905	0.665011
C1s1	GGGAACCCATTACCACAGTA	-0.450593	-0.220227	-0.694299	0.474072
C1s1	CACAATTCCTCATGTCATCG	0.207333	-0.351334	-0.0637558	-0.287579
C1s1	TTCTAATAGTTAGCGGTCCA	-0.181275	-1.09176	-1.08919	-0.00256676
C3	GGGGCACAAGTACGTGACAG	-0.410118	0.605651	0.506493	0.0991575
C3	CTTATATCGGATCTTCACTG	-0.0999835	-0.0593863	0.00962382	-0.0690101
C3	CTGTACGGGAAAAACGTGGA	-0.685369	0.157378	-0.0354629	0.192841
C3	TCAGGAATGTTCCAAGACAA	-0.239234	-0.478907	-0.81362	0.334714
C3ar1	GCTTATGTACTATCAGACAT	-0.765041	-0.111094	-1.08302	0.971929
C3ar1	AGTGAGACCAAGAATGACCA	-0.682585	1.84415	1.4514	0.392752
C3ar1	GAGGAACCAGACTGTGTTCA	-0.0780015	0.721788	0.614943	0.106845
C3ar1	AAACATGTTGAGAATAATGA	-0.0630945	0.0730771	0.227939	-0.154862
C3ar1	TGGATGGGATAAGTTTGCAC	-0.301797	-0.927546	-1.10983	0.182281
Ccl2	GCTGGTGAATGAGTAGCAGC	-0.753657	-0.193113	-1.05846	0.86535
Ccl2	GCAAGATGATCCCAATGAGT	-0.202765	-1.18296	-0.901997	-0.280964
Ccl2	CAACACGTGGATGCTCCAGC	0.487398	-0.615169	-0.465366	-0.149804
Ccl2	GGTCTGTGCTGACCCCAAGA	0.208716	-0.357367	-0.0557126	-0.301654
Ccl2	TGTCACCAAGCTCAAGAGAG	-0.271209	0.581392	0.328486	0.252906
Ccl20	GAGCAGACGCTTGCCACCGC	-0.0647658	0.565626	0.824609	-0.258983
Ccl20	GAGGCGTCTGTATGTACGAG	-0.365635	0.0494334	-0.167312	0.216746
Ccl20	TGTGAAACCCACAATAGCTC	0.153379	-1.37242	-0.954394	-0.418026
Ccl20	GCAGTACCCATGCCAAAGCA	-0.297632	-0.427879	-0.636832	0.208953
Ccl9	GAATCCGTGAGTTATAGGAC	-1.23506	0.0704607	-1.22377	1.29423
Ccl9	CTGGTACACCCACCACTGGT	0.531494	-0.136789	-0.12461	-0.0121794
Ccl9	GCAGTCTGAAGGCACAGCAA	-0.498757	1.22611	1.02117	0.204935
Ccl9	CAAGAGCAGTTGTAAGAATG	-0.282871	-0.527687	-0.498047	-0.0296404
Ccl9	TGAAATTGAAATGTTTCACA	0.0455043	-0.193833	-0.220972	0.0271385
Ccnd1	GCTGCGAGCCATGCTCAAGA	-1.22813	-1.68164	-2.05442	0.372777
Ccnd1	GCACTTGAAGTAAGATACGG	-1.2086	-0.539547	-0.392447	-0.1471
Ccnd1	GCCATCCATGCGGAAAATCG	-1.79356	0.34678	0.391257	-0.0444768
Ccnd1	TGAGGAGCAGAAGTGCGAAG	-1.515	-0.885284	-0.53806	-0.347224
Ccnd3	CACTGGAAGTAGGAGGCTCG	-0.350469	1.2135	1.05202	0.161472
Ccnd3	ATGGAGCTGCTGTGTTGCGA	-0.684631	1.07769	0.296555	0.781137
Ccnd3	CCAGGTAGTTCATAGCCAGA	0.115517	-0.0424351	0.287785	-0.33022
Ccne1	CAGAAAAAGGAAGGCAAATG	0.00691725	0.961036	1.18415	-0.223113
Ccne1	GGATGATAATTCAGCATGCG	0.333268	-0.945501	-0.604845	-0.340656
Ccne1	CTGGGTGGTCTGATTTTCCG	0.247423	-0.412458	0.0994433	-0.511901
Ccne1	TGACAAGACTGTGAAAAGCG	-0.0902844	0.767199	0.560794	0.206406
Cd109	AGTCTAATGTGATCCAACAG	0.0887644	-0.216781	0.0909626	-0.307743
Cd109	ATGCCTTGTCTGTCTGAATG	0.420422	-0.239693	0.0639975	-0.303691
Cd109	CTTCAAGGAACAATACAGCG	-0.122638	0.32797	0.287884	0.0400863
Cd274	GCCTGCTGTCACTTGCTACG	-0.0876153	-1.01192	-0.649404	-0.362512
Cd274	GGTCCAGCTCCCGTTCTACA	0.20639	-0.972105	-0.773183	-0.253724
Cd274	GTATGGCAGCAACGTCACGA	-0.413821	0.386959	-0.0466032	0.433562
Cd274	TCCAAAGGACTTGTACGTGG	-0.0609331	-0.103808	-0.0683418	-0.0354662
Cd276	CGCGTCCGAGTAACCGACGA	-0.633645	1.58081	1.17713	0.40368
Cd276	AGCTGTGCCAGACTGAAGCC	0.064057	-0.409869	-0.989096	0.579227
Cd276	GGAAAAGGAGCAGCGTAGGG	-0.086365	-0.10831	0.041426	-0.149736
Cd276	TGTGTGTGCGCACAGCACTG	0.0570547	-0.249305	-0.157457	-0.091848
Cd44	AAGGAAATGTGGTAATTCCG	-0.424345	0.112721	-0.347277	0.459998
Cd44	CTACGCAGGTGTATTCCATG	-0.426351	0.354038	0.0575951	0.296443
Cd44	TGTTTCAAAACCCTTGCTCA	-0.297872	-0.828635	-0.605543	-0.223092
Cd44	CAGTCCGGGAGATACTGTAG	-0.667429	0.368804	0.040999	0.327805
Cd44	CGAGGATATATACTCCTGTG	-0.340842	0.0333943	-0.118088	0.151482
Cd59a	TAGAGACAGGAATCCTGGTC	0.152638	-0.44357	-0.483487	0.0399173
Cd59a	CAGCACTTGCTCTCCTGACC	-0.190328	0.204934	-0.245563	0.450497
Cd59a	TGCAAGTGTATCAAAGGTGT	-0.137277	0.419245	0.286017	0.133228
Cd59a	TGGAAACAATCAGATTGTCA	-0.207637	0.357974	0.139352	0.218622
Cd68	GTAGCAGTGCCATTTGTGGT	-0.879227	-2.01302	-2.18131	0.168293
Cd68	GGGTTATGAGTGACAGTTGT	-0.455734	0.320756	0.00208745	0.318669
Cd68	AGGGTGAGGGCCAACAGTGG	-0.646245	-0.0663731	-0.696723	0.63035
Cd68	GGGAACTACACGTGGGCCAA	-0.306695	1.09084	1.13858	-0.0477419
Cd68	GGCTGTAGGTGTCATCGTGA	-0.0433356	-0.00638981	0.175705	-0.182095
Cd70	AGCTGTAACTCAGCTGTGTG	-0.10105	-0.289133	-0.305905	0.0167715
Cd70	TCCCGCTCCAGCGAACCCAG	-0.594332	0.603089	0.220931	0.382159
Cd70	TTGGGAAGGTCCTTCACACA	-0.42591	-1.14142	-0.81966	-0.321758
Cd70	CATCTGCGTATCCATCAAGA	-0.426493	0.538258	0.506511	0.0317469
Cd70	TGGCCATTGGCGCTGGAACG	-0.107949	-0.209533	-0.32781	0.118277
Cd97 (Adgre5)	ATCAACGAGTGTTTACTACC	-1.49053	2.44342	1.5398	0.903622
Cd97 (Adgre5)	CAGGCGCAGTAGTAACTGTG	-0.0354851	-0.0141533	-0.234943	0.22079
Cd97 (Adgre5)	ACACATGGCAAAGTCTCCAC	0.44346	-1.50212	-0.942856	-0.55926
Cd97 (Adgre5)	GCACTGTAGTTGTCTGCTCG	0.643327	-0.497479	0.115718	-0.613196
Cd99	GCCGTCAGGAGGCTTCGACC	-0.392189	-0.573938	-0.969524	0.395587
Cd99	CGGAGACTCAGGCGGCATCT	-0.27333	0.192337	0.0945545	0.0977822
Cd99	CCGAAGCCGCCAAGGCCACA	0.267279	0.114033	0.748385	-0.634351
Cd99	TGGGGGTTGGCTTCATGTTG	-0.725934	0.702753	-0.0326857	0.735439
Cdc6	AGGAGGAACGTATCTGGTGT	0.324315	-1.09381	-1.44789	0.354081
Cdc6	CCTGAAGAAACCCAATTCCC	-0.515792	-1.74399	-1.80639	0.0623987
Cebpb	GTGCTCGCCAATGGCCGGCT	0.373813	1.40836	1.38025	0.0281102
Cebpb	GGAGAGGAAGTCGTGGTGCG	2.44055	-1.16428	-0.250139	-0.914142
Cebpb	CGCCGTAGTCGTCGGCGAAG	0.291354	0.186024	0.266915	-0.080891
Cebpb	GGAGCCGGGCTTCGAACCCG	-0.253265	0.590052	0.515473	0.0745791
Cebpb	TTACGTGAGCCTCGGCCGCG	0.376033	0.0110903	-0.0122981	0.0233885
Cflar	GAATGACCTCGGCAGACACA	-0.176143	-3.89769	-2.67566	-1.22203
Cflar	CTGGATAGCTTAAGTGAGAG	0.754595	-1.52525	-0.320986	-1.20426
Cflar	CTGAATTGCTCTACAGAGTG	-0.581958	-0.302031	0.792002	-1.09403
Cflar	CCTGGCTGCACCTAACGTCA	-0.444688	-1.59617	0.90791	-2.50408
Clcf1	AAGTCAGGCTCGTTGAAAGG	-0.433284	-3.76873	-4.53777	0.769046
Clcf1	GGTGCCACAGCACCGTGCAT	0.216076	0.496038	0.95942	-0.463382
Clcf1	GTTTCTGCCCCCAGTCGAGG	0.00778438	-0.948462	-0.976238	0.0277761
Clcf1	TCAGCCGCAGCCTGTCATTG	-0.0354227	-1.16858	-1.05393	-0.114655
Clic1	GCAGTGATGGTGCCAAGATT	-0.368007	0.898782	0.072292	0.82649
Clic1	GAGCACCATGAACAGTCTCT	-0.779766	-0.0928478	-0.708616	0.615768
Clic1	TTCACGAACAGTTCGACCTG	-0.372242	0.581019	1.92175	-1.34073
Clic1	CACAGACACCAACAAGATCG	0.333507	-0.392136	0.279667	-0.671802
Clic1	CACCTTCAACGTTACCACTG	0.343573	-0.494382	0.0261074	-0.520489
Csf1	GGTGTCCATTCCCAATCATG	-0.165633	-0.248815	-0.0375021	-0.211313
Csf1	CCAATGCTAACGCCACCGAG	0.0176498	0.288608	0.248023	0.0405846
Csf1	TGGCAATACTCCTGCTCATG	-0.345086	0.164908	-0.00307204	0.16798
Csf2	GCTCACCCATCACTGTCACC	-0.279158	-0.788819	-1.00274	0.213921
Csf2	CCGGCCTTGGAAGCATGTAG	-0.50471	-0.853291	-1.06193	0.208641
Csf2	GGCTGTAGACCACAATGCCC	-0.59516	0.735971	0.523834	0.212137
Csf2	CCTGCTCGAATATCTTCAGG	-0.523107	0.535708	0.139016	0.396691
Csf3	AGAGCGCTGACAGTGACCAG	-1.61711	0.628155	0.0734114	0.554744
Csf3	GACTTAAGCAGGAAGCTTCG	-0.105476	0.130776	0.405956	-0.27518
Csf3	GGGGTGACACAGCTTGTAGG	-0.11877	0.684455	0.59696	0.0874949
Csf3	CTGGCTAGAGCAGCCACTCA	-0.16271	-0.317497	-0.271311	-0.0461852
Csf3	CCACTCTCTGGGGATCCCGA	-0.330001	-0.946943	-1.10948	0.162533
Ctgf	GCAGCTGGGAGAACTGTGTA	-0.0895035	0.164453	0.021769	0.142684
Ctgf	GAGGCTGATGGGACCTGCGA	-0.642265	-0.251071	-0.920443	0.669373
Ctgf	GAGCGAGGAGCACCAAGGCG	-0.263572	0.301037	-0.0483188	0.349356
Ctsb	TCCTCACCGAACGCAACCCT	-0.306008	0.617482	0.250862	0.36662
Ctsb	CAAACAGAATACAACATGGC	0.645065	0.0673716	0.444033	-0.376662
Ctsb	TACCTGAAACCTTTGATGCA	-0.0373163	0.168241	0.381602	-0.21336
Ctsb	TGGTCCAACTGCCCGACCAT	0.180886	-0.148087	0.0900085	-0.238095
Ctsb	CTGGTCTCTAATCTGTCCAA	0.31594	-0.341117	0.282609	-0.623726
Cxcl1 (IL8)	CAGCGCAGCTCATTGGCGAT	-0.0476899	-1.21356	-1.46144	0.247882
Cxcl1 (IL8)	TGCACAGAGAAGCGAGCGGG	-0.185439	-0.250942	-0.00851145	-0.24243
Cxcl1 (IL8)	CTTGAGGTGAATCCCAGCCA	-0.465918	0.581459	0.64666	-0.0652008
Cxcl10	GATGATTTCAAGCTTCCCTA	-1.01701	3.09832	2.14692	0.951402
Cxcl10	AGAAAATGACGGCAGCACTT	-0.999609	0.0877643	-0.655443	0.743208
Cxcl10	ACTGCATCCATATCGATGAC	-0.115682	-0.690956	-0.722757	0.0318015
Cxcl10	CTGGGTCTGAGTGGGACTCA	-0.435688	0.688231	0.30581	0.382422
Cxcl10	AGCGGACCGTCCTTGCGAGA		NA	NA	NA
Cxcl12	GGCCAGCACGGCGACGACCT	-0.347762	-0.366468	-0.451281	0.0848133
Cxcl12	ACCGTCACTGATGCAGAGCG	-1.12445	0.451721	-0.747826	1.19955
Cxcl12	GGGCACAGTTTGGAGTGTTG	0.270208	0.545344	0.492293	0.0530508
Cxcl12	TGGCTCTCGAAGAACCGGCA	0.0759141	-0.686411	-0.386978	-0.299433
Cxcl12	TGACGTTGGCTCTGGCGATG	-0.172934	0.362049	0.222118	0.139931
Cxcl2 (Il8)	GGGGCGTCACACTCAAGCTC	1.02155	-0.303648	0.374915	-0.678564
Cxcl2 (Il8)	ACTTCTGTCTGGGCGCAGTG	-0.187294	-0.524304	-0.95349	0.429186
Cxcl2 (Il8)	GCATTGACAGCGCAGTTCAC	-0.0101922	0.218831	0.532626	-0.313795
Cxcl3	GCAGGACCAGTGCAGCACTG	0.152441	-0.373051	-0.104029	-0.269022
Cxcl3	ATGGTCTCAAAATCAACCCT	-0.233917	-0.123787	0.0971037	-0.220891
Cxcl3	CGTCACCGTCAAGCTCTGGA	0.175418	0.0342155	0.00864309	0.0255724
Cxcl3	GTGCCTGAACACCCTACCAA	-0.229126	-0.0418443	-0.0724681	0.0306239
Cxcl5 (Il8)	AACAGCAACAGAAATGCCAG	0.492807	1.88076	1.06765	0.813109
Cxcl5 (Il8)	AGCTCCGCCCGCATCCCCAG	-0.298185	2.58089	2.21717	0.36372
Cxcl5 (Il8)	AACACAACGCAGCTCCGTTG	0.288207	0.250453	0.436557	-0.186104
Cxcl5 (Il8)	TTGCGGCTATGACTGAGGAA	0.0227495	-1.2957	-1.27432	-0.0213836
Cxcl5 (Il8)	GTTCCATCTCGCCATTCATG	-0.0753684	-0.613713	-0.813604	0.199891
Cyr61	GGCGACAGCGAGCGTCCTGA	-0.799761	0.239201	-0.515314	0.754515
Cyr61	CCGGACCAACCCGACTCCCG	0.0680603	-0.366115	-0.55724	0.191125
Cyr61	CTGCGCTAAACAACTCAACG	0.387749	0.430125	0.266197	0.163928
Cyr61	CAGTCTGGTCAAGTGGAGAA	-0.0613823	-0.269419	-0.175828	-0.093591
Dcbld2	GTCACAGTGCTGTTCATGAG	-0.216045	-0.343861	-0.314314	-0.0295471
Dcbld2	GTAGTGTCAAACGTGCTGGG	-0.177728	0.868272	0.649042	0.21923
Dcbld2	ATGGGAGATTCGAGTCAGGA	0.0931964	0.759901	0.420263	0.339638
Dcbld2	ATAGGTATGTGGGTAGTTGA	0.198206	0.0741552	-0.244672	0.318827
Dcbld2	TGGATTCCAGCCATACACAA	-0.242671	0.752762	0.419149	0.333613
Dkk1	GTGGCACTGGCTCCTAGCAG	-1.16637	-0.28216	-1.17272	0.890562
Dkk1	CGGGAGTTCTCTATGAGGGC	-0.205079	0.106802	-0.025827	0.132629
Dkk1	ATTGATGAGAACTGAGTTCA	0.0993637	-0.617607	-0.578204	-0.0394025
Dkk1	ACTCCTCATCTTCAGCGCAA	-0.290166	0.158421	0.189246	-0.0308257
Dusp1	TTGGAGAAAGAAGACTTGAG	-0.238215	-0.0398114	-0.461935	0.422123
Dusp1	ATCCAACAACAGGCACTGCG	-0.0112803	-0.94137	-0.755718	-0.185652
Dusp1	TTTCAACGCCGGCCACATCG	0.58753	0.389775	0.557156	-0.167381
Dusp1	CAGGCACACTAGTACTCAGG	-0.0264893	-0.221251	-0.144759	-0.0764919
Dusp4	GCTGCAATACCATCGTGCGG	0.988766	0.51147	1.03314	-0.521669
Dusp4	GGAAAGGGAGGATTTCCACG	0.585623	0.194357	0.41256	-0.218203
Dusp4	ATGAACCGGGATGAGAACGG	0.961596	1.13125	1.34702	-0.215767
Dusp5	GCTCAACGTCAACCTCAACT	-0.0606589	-0.102277	-0.234399	0.132122
Dusp5	CTACAGACCAGCCTATGACC	-0.539409	-0.691797	-0.131121	-0.560675
Dusp5	CCTTTAAGGAAGTAGACCCG	0.593595	-0.600462	0.0672792	-0.667741
Dusp5	ACCTCACAAGAGAAGATCGA	-0.30866	-0.797134	-0.813513	0.0163792
Dusp6	ACTCGTACAGCTCCTGTGGT	1.08529	-1.84956	-1.16648	-0.683075
Dusp6	AAGGTCAGACTCAATGTCCG	0.496539	0.132332	0.812821	-0.68049
Dusp6	CCGAGACCCCAATAGTGCAA	0.121817	0.041668	-0.339194	0.380862
Dusp6	CACTGCGAGACCAATCTAGA	0.415754	-0.0496834	-0.137456	0.0877723
Dusp6	ATTCTCGTCGTACAGCACCA	0.401681	-0.635127	-0.543313	-0.091814
Dusp7	TTGGGAATGATGGAGCGGAT	-0.239723	0.473035	0.136022	0.337013
Dusp7	GCTCTACGACGAGGCCACGG	-0.325673	0.166323	-0.173188	0.339511
Dusp7	CGAGCATTGTGAGACTAACG	0.00555652	-0.881293	-1.11625	0.234962
Dusp7	GGGCGCACATGTCGACTTCG	-0.0623071	0.638064	0.539645	0.0984189
Dusp7	CGAATCGTCGCACATTGAGA	0.0438929	0.175593	0.13971	0.0358822
Edn1	TTGGGAGCCGAACTCAGCAC	0.0672946	-0.145341	0.210446	-0.355787
Edn1	CTGCACTCCATTCTCAGCTC	-0.40827	-1.75561	-2.38098	0.625365
Edn1	GAACAGCGCTTGGACCTGCG	-0.21015	-0.780125	-0.998881	0.218756
Edn1	CTGCTGTTCGTGACTTTCCA	0.114853	-0.260956	-0.459525	0.198568
Egr1	GTTATCCCAGCCAAACGACT	-0.933535	0.927992	0.073065	0.854927
Egr1	GAATAATGAGAAGGCGATGG	-0.512858	1.55329	1.08727	0.466022
Egr1	GAGGATTGGTCATGCTCACG	-0.438848	0.283383	0.0415836	0.2418
Egr1	GTTGTGGAAACAGATAGTCA	-0.345152	0.0652634	-0.362765	0.428028
Egr1	CAGCGCCTTCAATCCTCAAG	-0.649664	0.645523	0.0907318	0.554791
Ehd4	GCGGTGCAGACGGTGACGGG	-0.716117	-0.616461	-1.08625	0.469791
Ehd4	GCGCTGGCGAGTGAAACTCG	0.864867	-0.663205	0.042746	-0.705951
Ehd4	AAGCGACTAAGCTTTCGGAA	-0.467528	0.494675	-0.0265015	0.521176
Ehd4	CCACAACTAAAGCATTCCCA	-0.163205	-0.177887	-0.407668	0.229781
Ehd4	GTGATGTATGGGGAGACTGA	-0.718936	0.489014	-0.293671	0.782684
Entpd1	AAGCGAACAATCGGCAGACG	-0.122075		NA	0.013952
Entpd1	GGATGTTGGTATCAGTTCGG	-0.197444	1.10889	0.788272	0.320621
Entpd1	ATGGGATTGTGTTGGATGCG	-0.259899	-0.813265	-0.998257	0.184993
Entpd1	CCAAGATAGAGGTGAAACCA	0.0367069	0.0107545	-0.0374343	0.0481888
Entpd1	CCAACCTGTACATCTACAAG	0.0151872	0.219456	0.084797	0.134659
Epha2	TGTTTGGTTAATACTGACGC	1.3923	0.420442	0.545901	-0.12546
Epha2	GCTGACCGTGATCTCGTCAG	0.154134	-1.16918	-0.884993	-0.284185
Epha2	CGTGTGCAAGACATGGACAG	0.997932	-1.73152	0.192808	-1.92433
Epha2	CTTCTTGTAGTAGACGCGAA	0.52293	-0.658637	0.428491	-1.08713
Epha2	CGAAGTCACCTACCGCAAGA	0.790144	-0.812998	0.367997	-1.181
Erap1	GATGACTAAGAGTGGAGTCA	-0.512978	0.337377	-0.0644106	0.401787
Erap1	GTCGATGATAACTGTGTACA	-0.357913	0.016878	-0.513043	0.529921
Erap1	GAAGATGAGTACCTACCTAG	-0.420043	-1.1241	-1.09107	-0.0330253
Erap1	CATGAGATCATAATGAATCG	0.205417	0.428915	0.617079	-0.188165
Erap1	GGAAGTCGCATATTATTCCA	-0.289628	0.499578	0.0731887	0.426389
Ereg	GATGGAAGACGATCCCCGTG	0.314993	-1.45514	-0.445187	-1.00996
Ereg	AAGCAGCGTCAAGACCCAAG	-0.58567	0.349263	0.160857	0.188407
Ereg	ATGCATCCCAGGAGAATCCG	-0.063107	-0.688091	-0.297428	-0.390663
Ereg	TACAAAGTGTAGTTCTGACA	-0.112705	0.126346	0.260866	-0.13452
Ereg	TAAGGCGGTACAGTTATCCT	-0.346801	-0.833305	-1.0226	0.189297
Ero1l	CATCACAGGTACAGTCGTCC	-0.416494	-0.013147	-0.345978	0.332831
Ero1l	CTTGCTCACATTCTTCAATG	-0.391486	-0.0547136	-0.111842	0.057128
Ero1l	GTAGTTATTAAACTTATCGA	0.0397429	0.106493	-0.162232	0.268724
Ero1l	TGACTACTTTAGATATTACA	-0.0284616	0.127665	0.11322	0.0144456
Ero1l	TGGAATGACATCAACCAGTG	-0.0753995	-0.214889	-0.138054	-0.0768351
Errfi1	TGTCGGCCTCATCCACACAT	0.749683	0.194341	0.115642	0.078699
Errfi1	AGAGGGGGCAAGCTTGACCT	0.75023	0.717968	0.782547	-0.0645781
Errfi1	GAAGAGGATCAAGTTATGTG	0.872755	1.01141	1.29292	-0.281504
Errfi1	GGGAATATGAAGTCCTGCTG	0.137581	0.227551	0.167712	0.0598395
Errfi1	CGATCACACAGAGCCGCACA	1.04803	0.775168	1.24566	-0.470496
Ets1	GAGGAAGCATTCTTTACCCA	0.144246	0.561865	0.749898	-0.188033
Ets1	CATCACCCAGTCCCGGACGT	0.107445	-0.0814129	0.314467	-0.39588
Ets1	CCCAGAATCCTGTTACACCT	0.172761	0.892741	1.09976	-0.207017
Ets1	TTGCTGCTCGGAGTTAACAG	0.0578746	-0.325309	-0.117437	-0.207872
Etv4	CAGGGAAAGCTCATGGACCC	0.331841	1.91116	2.91194	-1.00078
Etv4	GAAGCGCTGATGGTCCCGCA	-0.261426	1.07076	0.908865	0.16189
Etv4	CTTGATGGCGATTTGTCTGG	-0.71111	1.32504	1.00069	0.324354
Etv4	TGTGCTCACCAAGGTACCCG	-0.21822	0.978499	0.661701	0.316798
F2r	GGGGCTGGTCAGATATCCGG	-1.18214	0.595025	-0.387691	0.982715
F2r	GAACACAATCGTGTACACGG	-0.261484	-0.811551	-0.366963	-0.444588
F2r	TCCTTAGAAAGAATGAGCGG	-0.79347	0.128235	-0.188494	0.31673
F2r	CCTCAAGACGAACACTGCGA	-0.620825	-0.660559	-0.865319	0.20476
F2rl1	CGGACCGAGAACCTTGCACC	-0.677168	1.56649	1.01445	0.552042
F2rl1	TCGGAAAAGGAAGATCCAGA	-0.480453	0.630067	0.256878	0.373189
F2rl1	GGAACCAGATGACAGAGAGG	-0.172075	0.182197	0.183897	-0.00170004
F2rl1	TGGCAACAACTGGGTCTACG	-0.0658393	-0.164506	-0.351774	0.187268
F2rl1	TGGCCATGTAAATCACGGCG	-0.392244	1.14138	0.9473	0.194076
Fadd	TTCGTTTGCTCACGCGCTCG	-0.75068	0.486476	-0.298451	0.784927
Fadd	CAGCACCAGGAATGGGTCCA	-0.430528	0.107416	-0.790269	0.897684
Fadd	CCTGTCGGGCAACGATCTGA	-0.40587	-0.468742	-1.14013	0.671389
Fas	GACTTCTACTGCGATTCTCC	-0.443411	0.370043	-0.165931	0.535974
Fas	TCAGAAGGATTATATCAAGG	0.125155	0.103919	0.133444	-0.0295249
Fas	GAGGACTGCAAAATGAATGG	0.682163	-0.695475	-0.192868	-0.502607
Fas	CAGTTAAGAGTTCATACTCA	-0.510305	-0.13404	-0.555728	0.421687
Fas	TCTCCGAGAGTTTAAAGCTG		NA	NA	NA
Fasl	GGTGGCGGTCTCCTTTGGTC	-0.395056	-1.15359	-1.25132	0.0977297
Fasl	GCTGTCTACCCAGAAGATCT	-0.428732	-0.936364	-1.35021	0.413843
Fasl	CACAAATCTGTGGCTACCGG	0.228586	-0.511859	-0.55027	0.0384114
Fasl	CAGGGAAAAACTGACCCTGG	-0.0128424	0.269074	0.48115	-0.212076
Fasl	TGTCCATCTTGTGGGCCTAG	-0.0873216	-0.156122	-0.243061	0.0869381
Fermt1	TCTGGGGACCTACATATCGG	-0.790757	-0.0250279	-0.880641	0.855613
Fermt1	AGATCGAGGCTGGAACATGT	0.187858	0.250853	-0.256629	0.426389
Fermt1	TATGGAGCAAAGCATTCAGG	-0.202231	0.19416	-0.0416871	0.235847
Fermt1	TGGTCTTACTGTACAAGCCG	0.15557	0.389935	0.593317	-0.203382
Fgf2	CTTCATAGCAAGGTACCGGT	-0.667891	3.16206	2.31601	0.846054
Fgf2	CTCCGGCAGTGCGGGAAGCG	0.175202	0.598358	0.481604	0.116753
Fgf2	AGAGGAGTTGTGTCTATCAA	-0.362039	-0.716608	-0.839618	0.12301
Fgf2	CATCCATCCCGACGGCCGCG	-0.0105118	0.17407	0.148411	0.0256583
Fgf2	TCTTGCAGTAGAGCCGCTTG	-0.0799754	0.196788	0.380656	-0.183867
Fgf23	ACTGTAGATGGTCTGATGGG	-0.520959	-0.344019	-0.706627	0.362608
Fgf23	ATGATTACATCAGAGGACGC	-0.106597	0.00865553	-0.23983	0.248486
Fgf23	CATCTACATGACCATCCCTA	-0.021712	0.300828	0.530717	-0.229888
Fgf23	CCAGTTGGAGCCAAGCAATG	-0.64165	0.769571	0.422165	0.347407
Fgl2	AGTGGCAAATCTAACCGTTG	0.538782	-1.05345	-0.723413	-0.330035
Fgl2	GAACAACATTGAGAACTACG	0.0901826	-1.15915	-1.17733	0.0181717
Fgl2	ATGCAAAGGACCAGATCCAG	-0.506973	0.000513782	-0.830707	0.83122
Fgl2	AGGAGCACAACCTGACTGAG	-0.00714527	-0.427817	-0.509338	0.0815213
Fhl2	CACCAGCGAGCTTCCACACC	0.658953	0.81259	0.699141	0.113449
Fhl2	TGTCCTACAAGGATCGGCAC	-0.28874	-0.748003	-0.784549	0.0365458
Fhl2	GGAGGAGAACCCACACTGTG	0.236222	-0.196126	-0.292389	0.0962628
Fhl2	TGCTTCCATTGCTCCCGGTG	0.256456	0.172306	0.446422	-0.274116
Fhl2	CACTGCAATGAATCTCTGTA	-0.0663039	-0.275955	0.16773	-0.443685
Fos	ATGGTGAAGACCGTGTCAGG	-0.0118437	0.130919	0.290719	-0.1598
Fos	GGGCGCTCTGGTCTGCGATG	-0.283883	-0.283803	-0.221555	-0.062248
Fos	TGTCACCGTGGGGATAAAGT	0.0488337	-0.736641	-0.723302	-0.0133389
Fos	GGGTTTCAACGCCGACTACG	-0.277822	0.105956	0.205392	-0.0994361
Fos	TGCTGGGGCTTACGCCAGAG	-0.4034	-0.654909	-0.782462	0.127553
Fosb	GGAGGGTGATGAGCTACACC	0.0191028	1.76459	1.38846	0.376126
Fosb	GTCTCAGTACCTGTCTTCGG	-0.290773	1.03782	0.747005	0.290814
Fosb	TTTCCCGGAGACTACGACTC	-0.213058	0.0791576	0.147017	-0.067859
Fosb	GGAACCAGCTACTCAACCCC	-0.363948	-1.52778	-1.32232	-0.205454
Fosl1	GGGCATGTACCGAGACTACG	-2.02311	-1.57382	-0.909626	-0.664197
Fosl1	GGAACCGGGACCGAGCTCCG	-2.0476	-0.148167	0.356836	-0.505003
Fosl1	TGTCGATGCTTGGCACAAGG	-2.31742	-4.14569	-2.90115	-1.24454
Fosl1	CAGGAGTCATACGAGCCCTA	-1.61234	-1.22216	-0.465294	-0.756865
Fosl2	CCGAGCCAGGCATATCTACC	-0.987657	1.44956	0.716193	0.733369
Fosl2	CACGCCGAGTCCTACTCCAG	0.0480397	0.351979	0.35733	-0.00535129
Fosl2	TCATGTACCAGGATTATCCC	-0.426854	0.246631	-0.0504579	0.297088
Fosl2	TGGATAGGGATTGGACATGG	-0.864239	0.614979	-0.0372168	0.652196
Fosl2	CAAGACCATCGGTACCACCG	-0.66716	0.0692823	-0.614264	0.683546
Fstl1	CATCGCCCTGGTCCACGGCG	-0.647443	-0.300156	-0.813696	0.513541
Fstl1	CCACACACAGGCCTCTTGTG	0.0156145	-1.05852	-1.12557	0.0670484
Fstl1	GCCAGCTCCACAAAACACAT	-0.284431	0.387579	-0.203829	0.591408
Fxyd5	GCCCACATCCATTTTTACAG	-0.700213	0.539972	-0.252175	0.792147
Fxyd5	CGACAATAGTGAGGAGACAC	0.296406	-0.0777044	0.0960581	-0.173763
Fxyd5	GCTCGATCCTGGAGACTGCA	-0.320262	-0.559132	-0.516695	-0.0424362
Fxyd5	ATCTGACACTGGATTCGAGG	-0.389211	0.292167	0.183777	0.10839
Fxyd5	TTCTCTGGTCCAGATGAGAG	0.275282	0.111328	0.257083	-0.145756
H2-T23 (HLA-E)	TATTGTCAGGAGGCCTACGA	0.00383147	-0.876384	-0.979746	0.103362
H2-T23 (HLA-E)	GACCAGCAGCTGAAGCAAGT	-0.334961	1.2672	0.802199	0.465
H2-T23 (HLA-E)	CATTCGCGGTCCAGGAACGC	-0.180817	0.550054	0.408843	0.141211
Hbegf	AGCAACCCTGACCCTCCCAC	0.917351	-2.75946	-1.74654	-1.01292
Hbegf	AGGGGGTCCAGGACTTGGAA	0.128963	0.642737	0.527691	0.115045
Hbegf	ACTCTCACCGGTCACCAACG	-0.00535721	-0.852189	-0.648736	-0.203454
Hbegf	CGGGAGGTGATCGTGCTCAG	-0.470739	-1.64352	-1.30771	-0.335816
Hfe	GGTTTGCTCCAAGATCCACG	-0.295603	1.03755	0.891649	0.145901
Hfe	GGTGCCTCAGAGCCAGACCT	-0.290988	-2.69652	-2.47831	-0.218203
Hfe	GATTGTAGGACACAAAGAGC	-0.250945	0.167257	0.182592	-0.0153354
Hfe	CCTCAAACAAAGGCAGCCCG	-0.114565	0.317257	0.431054	-0.113798
Hfe	TTCTCTAAGATACCTCTTCA	0.290596	0.374141	0.539344	-0.165204
Hif1a	AGCCCTAGATGGCTTTGTGA	-0.0996732	0.091838	0.251278	-0.15944
Hif1a	ATAACGTGAACAAATACATG	-1.02065	0.419057	-0.286011	0.705068
Hif1a	GCTAACAGATGACGGCGACA	-0.861695	0.232004	-0.600341	0.832345
Hif1a	CAAGATGTGAGCTCACATTG	-0.075294	-0.00989636	0.00415417	-0.0140505
Hif1a	TGAACATCAAGTCAGCAACG	1.06143	-0.969381	0.182214	-1.1516
Hmga1	CTCCCGACCAGCGCCGTCCC	-0.00985579	0.70373	0.902852	-0.199122
Hmga1	AAGGATGGGACTGAGAAGCG	0.863692	-0.932886	-0.103834	-0.829051
Hmga1	CTCACCGGAGGCTGCTTGCG	0.831766	-0.730315	-0.494386	-0.235929
Hmga2	TTAGGAGAGGGCTCACAGGT	-0.496529	-0.378435	-0.635486	0.257051
Hmga2	CCCCTCTAAAGCAGCCCAGA	0.18195	-0.380581	-0.352914	-0.0276674
Hmga2	AGACCCAGAGGAAGACCCAA	0.321182	0.0420695	0.299661	-0.257591
Hmga2	ATTGGAGAAAAACGGCCAAG	0.443488	-0.713685	-0.0357159	-0.67797
Hmgb1	GGAGATCCTAAAAAGCCGAG	-1.12184	0.697313	-0.020441	0.717754
Hmgb1	CTTTGTGCAAACTTGCCGGG	-0.477682	-0.729133	-0.682237	-0.0468953
Hrh1	CAAGTATAGGTATAACCCAC	0.108304	0.0697806	0.124201	-0.0544205
Hrh1	ACTACTTAGAACCACCACCA	-0.911028	0.671487	0.488596	0.182892
Hrh1	CGATACCTCAGGTACCGGAG	0.286988	-0.558157	-0.466451	-0.0917052
Hrh1	TGAGCGCAAGCTACACACCG	0.05075	-0.260181	-0.0688622	-0.191319
Icam1	AGCGGAAGCGGACGACTGCA	-0.112752	-0.383674	-0.267635	-0.116039
Icam1	GCGGTGCTCCACCATCCACG	-0.379476	-0.137095	-0.0930986	-0.0439961
Icam1	CCTCACCCTGCGCTGCCACG	-0.271442	0.209532	-0.0266425	0.236174
Icam1	GTTTGAGCTGAGCGAGATCG	-0.382221	0.293889	0.119144	0.174746
Icam1	CTGTTCTTCCTCATGCAAGG	-0.482705	0.0970231	-0.130333	0.227357
Ido1	GCCCGACGCATACAGCCCCT	1.76001	-0.689101	0.674544	-1.36364
Ido1	ATGGCGTATGTGTGGAACCG	-0.279614	-0.320003	-0.496308	0.176305
Ido1	CTGAGCACGGACGGACTGAG	-0.390211	0.207486	-0.0183845	0.22587
Ido1	AGTAAAATATCTCCTACAGA	0.372384	-0.415673	-0.594732	0.179059
Ido1	TAGGGAACAGCAATATTGCG	-0.124848	-0.326482	-0.433033	0.106551
Ier3	GCACCGAAAACGCAGCCGAA	0.0291117	0.139563	0.110571	0.0289914
Ier3	AGAAGTGTTCAAACGCGCGG	0.194886	-0.584049	0.0286232	-0.612673
Ier3	TCCACACCATGACTGGCCTG	-0.340839	0.0367647	-0.14776	0.184525
Ier5	AGGCAGGATGGAGTTCAAGC	-0.53082	-0.400111	-0.376585	-0.0235262
Ier5	GCAGCACCAACGACACCAAG	-0.355204	-1.29644	-1.43013	0.133691
Ier5	TACAACTCGCGGGTCCAGCG	-0.000931331	0.368967	0.220623	0.148344
Ier5	AGGCTCGGGCTCCGGCCAGG	0.334678	-0.262908	-0.250045	-0.0128625
Ifngr2	ACAAAGTGTGACTTAACAGG	-0.0173747	0.753456	1.53272	-0.77926
Ifngr2	TGCGGGTGCGAGCCAAGCGA	-0.0188484	2.05916	1.87886	0.180297
Igfbp4	CGTGGGGTGTACACCCCGCA	-0.161953	-0.308606	-0.741067	0.432461
Igfbp4	AGGGCGGCCACGAGGCCGAA	-0.103678	-0.516521	-0.312173	-0.204348
Igfbp4	CCAACTCCTCGCAACCCACG	-0.402744	-0.573616	-0.747817	0.174202
Igfbp4	GCTTCTCCTCGGAGCAAGGG	0.0166157	-0.0626643	-0.185643	0.122979
Igfbp7	CCCGGTGTGTGCTCGCGGCG	-0.257742	1.02044	0.581093	0.439348
Igfbp7	CGGCGAGGGTGAGCCGTGCG	0.420203	-2.37189	-1.97635	-0.395535
Igfbp7	CCAGCCACCTTATGATGGAG	0.0474499	0.688367	0.853205	-0.164838
Igfbp7	TCCTCCTCTTCGGATGCCTG	-0.116208	0.272455	0.123263	0.149193
Ikbke	GGGAGTTTGAGGTCCTGCGG	0.900551	-1.50185	-0.263498	-1.23835
Ikbke	AAAGCCCGAACGTGTTCTCA	-0.114053	0.450445	0.3544	0.0960452
Ikbke	GGCATACTGATGACCTGCTA	-0.258421	0.511171	-0.14051	0.651682
Ikbke	AGAGTACCACTAACTACCTG	-0.476475	0.609145	0.86315	-0.254005
Ikbke	CATCGTGAAGCTATTCGCAG	0.167683	-0.184471	0.303914	-0.488384
Il10	ACTGGCATGAGGATCAGCAG	-0.851826	-0.321082	-0.631278	0.310196
Il10	TCCGCAGCTCTAGGAGCATG	-0.0120396	0.183753	0.368176	-0.184422
Il12b	GGCCAGTACACCTGCCACAA	0.181188	-0.481397	-1.12039	0.63899
Il12b	CTGAAGAAGATGACATCACC	-0.669749	0.569506	0.269423	0.300083
Il12b	TGGACCTCAGACCAGAGACA	-0.25547	0.433086	0.419262	0.0138239
Il12b	TGTCTCCACTCATGGCCATG	-0.3632	0.343271	0.0558701	0.287401
Il12b	TAGAAACTCTTTGACAGTGA	0.0838553	0.308552	0.876564	-0.568012
Il13ra2	TAGAGATAACCAAGTAATCC	-0.448052	0.489138	0.322545	0.166592
Il13ra2	TACTAGGAATCTAATTTACA	-0.285543	0.888463	0.0524567	0.836007
Il13ra2	TCTTATGGGATATCAGATGA	0.153307	-0.660365	-0.251913	-0.408452
Il15	GAAACACAAGTAGCACGAGA	-0.562848	0.645812	0.907018	-0.261206
Il15	TGTAGGTCTCCCTAAAACAG	-0.390791	-0.0248874	0.159676	-0.184563
Il15	GTCACTGTCAGTGTATAAAG	-0.056612	0.504444	0.245339	0.259105
Il15	ATATCTTACATCTATCCAGT	-0.16586	-0.0383891	-0.522672	0.484283
Il15ra	AGATACGGGAGGTGGACACG	-0.501576	1.75218	1.03597	0.716206
Il15ra	ACTCCATAGCCCCGGAGCTG	-0.182027	0.487478	-0.096176	0.583654
Il15ra	GCAGCAACACAGGAATGGCC	0.316856	-0.418044	-0.388284	-0.0297598
Il15ra	TCTGTAACTCTGGCTTTAAG	-0.0425248	0.253654	-0.00179676	0.25545
Il16	GCTGTGCTCAGTGACCGAGT	-1.27128	-0.711602	-0.960792	0.24919
Il16	CAATATCCCAGACCTCGCAC	0.0177525	-0.709357	-0.661163	-0.0481935
Il16	GGTAGTCCAGTTGTTGAGAG	-0.864137	0.613534	0.323453	0.290081
Il16	GGACTTCCTGTTGCTACAGA	-0.17904	0.0559481	-0.355185	0.411133
Il16	GTGAAGTCTCAAAAGGGTCA	0.172364	-0.470131	-0.38461	-0.0855206
Il18	CTGCGGTTGTACAGTGAAGT	0.247392	0.892994	1.1949	-0.30191
Il18	CAAAAGACAGCCTGTGTTCG	0.279341	-0.140971	0.0199476	-0.160919
Il18	ATTTATATTCCGTATTACTG	0.0391664	0.846842	0.565615	0.281227
Il18	GTACATGTATATTATCAGTC	-0.51547	-0.109297	-0.418612	0.309315
Il1a	GGACATCTTTGACGTTTCAG	-0.197262	0.468373	0.319055	0.149318
Il1a	ATTCAGAGAGAGATGGTCAA	-0.215645	0.0661087	-0.139513	0.205622
Il1a	GTATCAGCAACGTCAAGCAA	-0.205471	0.511491	0.407621	0.103871
Il1a	CCAAACTATATATCAGGATG	0.133811	0.157101	-0.0379889	0.19509
Il1b	CCTCATCCTGGAAGGTCCAC	-0.163825	0.806242	1.10539	-0.299147
Il1b	GCTGCTGCGAGATTTGAAGC	0.0995764	1.61644	1.6189	-0.00245724
Il1b	CATCAACAAGAGCTTCAGGC	0.335508	0.461204	0.443824	0.0173802
Il1b	GCAGGCAGTATCACTCATTG	0.412533	0.192742	0.393108	-0.200366
Il1b	TGACGGACCCCAAAAGATGA	1.13149	-1.13319	0.0232932	-1.15648
Il1r1	ACTGTGTTAGAGAATGACCC	-0.568802	-0.423138	-0.51466	0.0915214
Il1r1	TGGCTTGTGTTACAGCACAC	-0.726337	-0.0422436	-0.695901	0.653657
Il1r1	CTTACTCCAAATAAAATGCA	0.030261	0.42572	0.370289	0.0554303
Il1r1	CAGCAAGACCCCCATATCAG	0.0522147	-0.642563	-0.128553	-0.514011
Il1rap	ACTTCAGGAAGTGTTCAAAG	-0.20396	0.619634	0.381276	0.238358
Il1rap	GTACTGGACCAGGCAAGACC	-0.883243	-0.405285	-1.03596	0.630678
Il1rap	AGTGACCGATGGTTTGACAC	-0.124297	-1.30734	-0.791032	-0.516311
Il1rap	CTTTCATAATGTACTACCCG	-0.192406	0.699527	0.789815	-0.0902882
Il1rap	CCCACCCTCCTCAATGACAC	-0.15701	0.636534	0.636058	0.000475688
Il23a	CAGTCAGGACTGCTACTCCT	0.0963595	-0.108038	-0.415255	0.307218
Il23a	GCAGAGCAGTAATAATGCTA	-0.0651481	-0.133969	-0.0786562	-0.0553125
Il23a	CTGGAACGCACATGCACCAG	-0.333759	0.384144	0.198636	0.185508
Il23a	TTGTGACCCACAAGGACTCA	-0.0212167	0.409476	0.416254	-0.00677791
Il23a	CCATCTTCACACTGGATACG	-0.615085	0.289705	0.00266744	0.287038
Il4ra	ACAGATACCAGATGGAACTG	-0.0191509	0.068179	0.272694	-0.204515
Il4ra	ATCCAGGAACCACTCACACG	-0.102234	-0.443367	-1.10604	0.662671
Il4ra	CCGGCCTATTCATTTCCATG	0.106742	0.555065	0.528333	0.0267319
Il4ra	CAAAATCAGACAGCCCACAG	-0.0929345	-0.322712	-0.122497	-0.200215
Il4ra	CAGCCATTCGTCGGACACAT	-0.48999	0.789046	0.504649	0.284396
Il6	ACTGATGCTGGTGACAACCA	-0.155189	-0.0282954	-0.116569	0.0882737
Il6	ACATGTTCTCTGGGAAATCG	0.133166	0.398034	0.410759	-0.0127247
Il6	CCTACTTCACAAGTCCGGAG	0.121951	-0.144854	-0.119434	-0.0254193
Il6	TATACCACTTCACAAGTCGG	-0.321977	0.382024	0.0293595	0.352664
Il6st	TGTGAACGTGACACTGGACG	-0.621415	0.511355	-0.209811	0.721166
Il6st	CAAGGTAAGTCTCCCTTCCG	-0.556684	-0.404855	-1.34952	0.944661
Il6st	TCAGGGTAGATGTAACCACA	-0.182204	0.348021	0.151777	0.196244
Il6st	CAGATCGAGCAGAATGTGTA	-0.54686	-0.320914	-0.756967	0.436052
Il7r	GTGGGATTGTTGTTCTTGTG	-0.305699	-0.0153769	-0.403376	0.388
Il7r	GAAAGTGGAAATGCCCAGGA	-0.513439	-0.334385	-0.817426	0.483041
Il7r	GTGGCCTACCGCCCAGCAAG	0.590698	-0.198087	-0.0242195	-0.173868
Il7r	AGACCTAGAAGATGCAGACG	0.021236	0.247515	0.115617	0.131898
Il7r	TAAACGACTTTCAGGTCAGA	0.0898494	0.179666	0.348973	-0.169308
Ilk	TACAAGGACACATTCTGGAA	-0.949353	0.653971	0.244773	0.409198
Ilk	GCATTTCAACCACCGCAGAG	-1.27969	0.849039	0.833591	0.0154478
Ilk	GATTAATGTGATGAATCGTG	-2.34709	0.0535457	-0.772089	0.825634
Ilk	CTGCCGAGAAGGCCGCTCTG	-0.22159	-0.0975434	-0.0975844	4.09839e-05
Ilk	TGCTGATCATGCGTGGAGCA	-0.611452	0.169127	-0.0157903	0.184917
Irak2	GCATCACCCGGGAGCTACTG	0.110991	-1.39985	-1.36244	-0.0374114
Irak2	CCTGTGTCTAGAAGGGAACG	-0.528717	0.511359	0.337818	0.173541
Irak2	AGATGTCGTCCAAGCAACTG	0.615036	-0.172817	-0.26389	0.0910736
Irak2	CAAGGGGCATCCATCTCGCA	-0.4104	0.0838363	-0.277549	0.361385
Irak2	TACTTCTAGAAGAAACCTCA	-0.151867	0.361748	0.116286	0.245462
Itga2	ATAAAGACCAACATGAGCCT	-0.646573	0.460336	0.373678	0.0866581
Itga2	GAAATCAGTATTATGCAACT	0.213632	-0.0905033	0.174095	-0.264598
Itga2	GAACGATTTCGAAACCAAAG	-0.168719	-0.505781	-0.455026	-0.0507554
Itga2	CAGCAGCTTACGAACCCACA	0.415188	-0.55841	-0.228972	-0.329438
Itga2	TACAACTACAACATCCACGA	0.187532	-0.159251	-0.00781603	-0.151435
Itga3	GTGGGCAAGTGCTATGTGCG	0.338584	0.992976	1.62567	-0.632695
Itga3	ATGTCTGCCAGTCATCGCCG	-0.0516911	0.504157	0.578203	-0.0740465
Itga3	TATAGTCATCACCCACAGCG	0.813044	-0.780583	0.0564097	-0.836992
Itga5	TTTGCTGTCAAATTGAATGG	0.202662	-1.21865	-0.584087	-0.634559
Itga5	TCCCGGCCGGTAAAACTCCA	-0.359621	-0.45824	0.00476057	-0.463
Itga5	TCTGTGCGCCAGCTATACAG	0.0336436	-0.0398146	0.749606	-0.78942
Itga5	TGGATAGGACTGGTGCCCCA	-0.285977	0.203989	0.476748	-0.272759
Itga5	TGGGGGCTTCAACCTAGACG	-0.169083	-0.592471	-0.484068	-0.108403
Itga6	GCAGCACGTCAACACGAAGC	-0.375261	1.3643	1.23352	0.130775
Itga6	GCAGAGGGCGAACAGAACAG	-0.315442	0.183878	0.136607	0.0472703
Itga6	ACAACGTGATCCGGAAATCG	1.43488	0.216409	0.493785	-0.277377
Itga6	GAGTATATATTTGACGGAGA	-0.10902	0.0522172	0.0262439	0.0259733
Itga6	TCAAATTCAATCCGTGTACA	0.0957503	0.169379	0.230035	-0.0606552
Itgav	CCTGCATGGAGCATACTCAA	-0.958564	1.83718	0.815868	1.02132
Klrc3	AACTTATGCTCTTTGTCCAA	-0.301545	-1.24198	-1.09239	-0.149599
Klrc3	TTTGTGCTGAAGATAGACTG	-0.0260284	-0.146691	-0.195405	0.0487134
Klrc3	CAATTGTTATTACATTGGCA	0.136704	-0.860136	-0.711405	-0.148731
Kynu	AGCCTTATGAAGGACATTGT	-0.0857583	0.991996	0.153175	0.838821
Kynu	TCTTTAAGCCTACTCCAAAG	-0.114731	0.774935	0.551516	0.223419
Kynu	TGAGAGGGTTGCTCTCCGCT	0.521662	0.337984	0.469788	-0.131803
Kynu	CAAACGCCCTTGGATTGTAG	0.36124	-0.185606	-0.0153437	-0.170262
Kynu	TGATGCAGTGCGGCGCATCG	0.0457492	-0.52458	-0.327264	-0.197316
Lamc2	ACTGCAATGACAATACAGCG	-0.149083	-0.252281	-0.334727	0.0824452
Lamc2	GAAGGCGGTTCAGAGAAACG	-0.556433	-0.469043	-0.651924	0.182881
Lamc2	CAGGGGCCACGAAATAGACG	-0.041076	0.0496713	-0.0720337	0.121705
Lamc2	CAGAACTAAACACGTCCCGA	-0.197293	0.12234	-0.0890918	0.211432
Lats2	GAGCTTTCGCCAGTAAACGT	0.569774	1.06373	1.25999	-0.196268
Lats2	GCTGGGTGGTGCAAACTACG	0.46152	0.246418	0.457138	-0.21072
Lats2	GCACACGCACGCTCTTCACA	0.372359	-0.501493	-0.745178	0.243685
Lats2	ATAAGGTCCAAACTTCGGGG	0.671605	0.48712	0.140506	0.346614
Ldlr	GTGTTGACGGCTCCGATGAG	-0.227159	0.0870866	0.536184	-0.449098
Ldlr	GAAAATGACTCAGACGAACA	-0.111554	0.977464	2.2131	-1.23564
Ldlr	TGAGTGTATCCATCGCAGCT	-0.824664	0.215399	-0.480041	0.69544
Ldlr	TGCATATGGATGAGTTGCAG	-0.797143	0.665397	0.0699118	0.595485
Lgals1	ACCAAGGAAGATGGGACCTG	0.0892603	0.303834	0.422626	-0.118792
Lgals1	GGTGTTACACACAATGGTGT	-0.166353	-0.151342	0.0314906	-0.182832
Lgals1	GGGGAATGTCTCAAAGTTCG	0.00993866	-1.42171	-1.36734	-0.0543655
Lgals1	TGAAGCGAGGATTGAAGTGT	-0.582348	0.362322	0.226335	0.135988
Lgals3	AGGGGCAGTTGGGCCGGGGT	-0.847856	-0.774174	-1.30016	0.525987
Lgals3	CCCCAGGATAAGCAGCCCCT	0.0811691	1.06252	1.11546	-0.0529376
Lgals3	TCTGGAAACCCAAACCCTCA	0.0739283	-0.527333	-0.700119	0.172786
Lgals3	CATGCACCCGGATATCCTTG	0.072657	-0.091782	0.137114	-0.228897
Lgals3	TGAGCCAGGATAAGCTCCAG	-0.0171937	-0.755393	-0.831478	0.0760846
Lgals9	CGGGTTAATGTATGGAGACT	-0.147078	0.551703	0.588187	-0.0364839
Lgals9	TTTACTGGACCAATCCAAGG	-0.386889	0.0878374	-0.30602	0.393857
Lgals9	ACTCTTGGTAGTCCCCTGGA	0.533602	-0.324302	0.245407	-0.569709
Lgals9	TACCCTCCTTCCTCAAACCG	-0.543585	0.00124678	-0.347687	0.348934
Lif	GGCACAGGTGGCATTTACAG	-0.330629	-0.719236	-0.884324	0.165088
Lif	GGAGCCGTTTCCCAACAACG	-0.872861	1.81868	2.36224	-0.543553
Lif	TCTGGTTCATGAGGTTGCCG	-0.0683402	0.362103	0.643539	-0.281436
Lif	GCCATACGCCACCCATGCCA	-0.263641	-0.0291605	0.0764936	-0.105654
Lif	TGGAGTCCAGCCCATAATGA	0.04421	0.14206	0.207038	-0.0649785
Loxl2	GACAGCCAAGAATTCCCACG	-0.508934	-0.353133	-0.672155	0.319023
Loxl2	GTAACGCAGCTTCCTCCGCG	0.00203989	-0.530348	-0.427379	-0.10297
Loxl2	GCCTGTGACAGAGGGCTACG	0.182876	-0.736435	-0.725292	-0.0111433
Loxl2	GGAACCTTGAGGGTCCATCG	-0.382465	-0.96258	-1.05011	0.0875261
Lpar1	ACAGTGAGCAAGCTGGTGAT	-0.194909	3.35941	2.40778	0.951629
Lpar1	TCAATACAGGACCTAATACC	0.412908	-0.848973	-0.902286	0.0533135
Lpar1	GGAGACTGACTGTTAGCACG	-0.717852	-0.572295	-0.604617	0.0323218
Lpar1	TGCTATCGAGAGGCACATCA	-1.27799	1.118	-0.116633	1.23463
Ltbp1	GCGACGTTGAAGGTCCGCGG	0.375939	0.150004	0.0256771	0.124327
Ltbp1	GGTGCGGAGGATCACGTACG	0.014824	-1.01176	-0.333869	-0.677887
Ltbp1	CATCTTCCGTGTATGAATGG	-0.202365	-0.530142	-1.04267	0.51253
Ltbp1	GTTCTCACTAATGAGAGTGG	-0.316754	-0.150184	-0.342451	0.192267
Ltbp1	CCACACTGGTCGCATCAAGG	0.0907376	-0.0119391	-0.056476	0.0445369
Maff	AGCCGCGGTTCTTGAGTGTG	-0.444507	1.76276	1.74483	0.0179305
Maff	GAGCTGAACCGCAACCTGCG	1.00801	-0.648597	0.199346	-0.847943
Maff	TGTCGGATGAAGCGCTGATG	-0.320352	0.72782	0.598208	0.129612
Maff	TTCAGGGCTTTGCTAGATAA	-0.3696	-0.0419284	0.187745	-0.229673
Maff	CGAGAACACGCCGCACCTGT	-0.842541	0.899214	0.245183	1.0647
Map2k3	CTTCCGGTAGAACTTATCCA	-0.179567	1.04071	0.774508	0.266197
Map2k3	CCTAGACATCAACATGCGCA	0.11072	-0.0692725	0.121765	-0.191038
Map2k3	GGAGCAGAAACGTCTGCTTA	-0.126748	0.770795	1.19323	-0.422432
Map2k3	GGGGGATGTATGGATCTGCA	-0.500269	0.63713	0.489604	0.147526
Mcl1	ACGTCACCGCGTCGGCCGAA	-0.666726	1.67563	0.755504	0.920122
Mcl1	AGGCGGCTGCATAAGTCGCC	0.0512356	-0.721999	-0.676657	-0.045342
Mcl1	GGCTTGAACCTGTACTGCGG	1.69395	-1.60291	0.270023	-1.87294
Mcl1	GTCCGACCATGTTTGGCCTG	0.00857499	-0.00432704	-0.0278937	0.0235667
Mcl1	CTCCTCCGGAGACACGATGG	0.5049	-0.205411	0.353609	-0.55902
Mif	CATCGCAGTGCACGTGGTCC	-0.122641	-1.37556	-1.0632	-0.312357
Mif	TAAAAGTCATGAGCTGGTCC	-0.48705	-0.605712	-0.819611	0.213899
Mif	CCCTCTGGCACGGAGGCGCG	-0.295913	-1.22357	-1.26468	0.0411057
Mif	GTTCACGATGAACATAGGCA	-0.0326412	-0.451088	0.0638075	-0.514895
Mlkl	GCACACGGTTTCCTAGACGC	-0.132581	0.141008	-0.259473	0.400481
Mlkl	GATGCAGTTGCAAATTAGCG	-0.0188393	-1.23308	-1.02168	-0.211404
Mlkl	GACTTCATCAAAACGGCCCA	-0.15291	-0.096002	-0.299428	0.203426
Mlkl	AGGAACATCTTGGACCTCCG	0.504149	-0.595132	0.0758816	-0.671014
Mlkl	CAGCAGTAATGTCATCGGGC	-0.427862	-0.391374	-0.276985	-0.114389
Mmp14	ACTGGGGTGAGCGTTGTGTG	-0.22368	-0.507852	-0.433169	-0.0746827
Mmp14	AGATCAAGGCCAATGTTCGG	-1.57774	-0.37735	-1.23717	0.859821
Mmp14	TGGTTTACAAGTGACAGGCA	-0.403595	0.354511	0.0474586	0.307053
Mmp14	GGCACTTCTCGGAAGCGCAG	-0.0752357	0.477426	0.529293	-0.051867
Mmp14	GGGCGAGTATGCCACATTCG	-0.34966	-0.421876	-0.60517	0.183294
Mmp1a	AGCAACAGCAAAGGAAGGCT	0.297248	-0.485734	-0.00858537	-0.477149
Mmp1a	ATATTTGCCAAAAGCAGTTG	0.9527	-0.274383	0.662698	-0.937081
Mmp1a	AGTTTCCCTGTGTTTCACAA	-0.80851	0.0352485	-0.450956	0.486205
Mmp1a	GAACATCACCCCCCAAACCT	0.0504014	-0.90072	-0.3239	-0.57682
Mmp1a	CAACGGAGACCGGCAAAATG	-0.0761575	-0.489542	-0.474315	-0.0152277
Mmp2	AGGACGCAGAGAACCCGCAG	-0.31151	1.43725	0.928696	0.508553
Mmp2	CTTCCCCCGCAAGCCCAAGT	-0.400837	-0.338099	-0.546646	0.208547
Mmp2	CCGAGCAAAAGCATCATCCA	-0.233756	0.49881	0.181864	0.316946
Mmp2	CAGCGTTCCCATACTTTACG	-0.362724	0.706481	0.272797	0.433684
Mmp2	TGGATTCGAGAAAAGCGCAG	-0.0216824	-0.19128	-0.146636	-0.044644
Mmp7	ATAATGCAGAAACCTAGGTG	-0.13212	-0.724272	-1.11087	0.386602
Mmp7	AAAGAAGGTCAATAGTCTAG	0.715857	-2.19724	-0.346683	-1.85056
Mmp7	AGATGTGAGCGCACATCAGT	-0.109954	-0.115749	-0.557702	0.441953
Mmp7	ATTTGATCCACTACGATCCG	-0.156868	0.379422	-0.0495994	0.429022
Mmp7	TGAAAAAAGCTCTCAGAATG	0.042227	0.315546	0.429265	-0.113719
Myc	TTGGTGAAGTTCACGTTGAG	-2.47142	0.461708	-1.29889	1.7606
Myc	CGAGTGCATTGACCCCTCAG	-1.92329	0.54725	-0.44822	0.99547
Myc	CTGCTCTCCATCCTATGTTG	-0.735406	2.9957	2.75573	0.239966
Myd88	CTTGAACCCTCGGACGCCCG	1.17241	-3.53595	-2.19189	-1.34406
Myd88	CCCTTGGTCGCGCTTAACGT	-0.187163	-0.501698	0.683063	-1.18476
Myd88	CTCCGCCAGCAAGGTCCAGT	0.0803079	-1.16038	-0.876418	-0.283958
Myd88	GCATCCAACAAACTGCGAGT	0.696949	0.722216	0.890065	-0.167849
Myd88	GGGACCCGGATCCCACGCGG	-0.0952998	-1.19014	-0.77269	-0.417454
Nampt	GAAGTAAAGGCTGTTCCCGA	-4.42949	0.689832	-2.36159	3.05142
Nampt	GATGATGTCTTTAACGAAAG	-1.88039	2.96269	1.79175	1.17095
Nampt	GCTGGCCACCGACTCGTACA	-2.72017	0.239104	-1.71243	1.95153
Nampt	GTCCTGGTATCCAATTACAG	-0.634469	-4.43753	-3.66096	-0.776572
Nampt	CAGACCATCTAAGTTACCAG	-1.18989	0.818	-0.164902	0.982902
Nfkb1	TGTGAAGGCCCATCACACGG	0.291117	1.16781	1.66666	-0.498852
Nfkb1	TATTTGAAACACTGGAAGCA	-0.689581	-0.74306	-0.665154	-0.0779057
Nfkb1	ATGACAGAGGCGTGTATTAG	-0.407171	0.799069	1.07135	-0.272286
Nfkb2	AGACTGTGGGCATGCGCACG	-0.361247	0.245361	-0.522479	0.76784
Nfkb2	TGGATCCTTAGGCTCCACGA	-0.268712	0.609379	-0.0495192	0.658898
Nfkb2	AGGAGCCATCGCTAGCTCGA	-0.347524	0.944698	0.709079	0.235619
Nfkb2	TGAATTCAGCCCCTCCATCG	0.130798	0.0463856	0.268825	-0.22244
Nfkb2	CGAGGCTTCAGATTTCGATA	-0.678759	1.05703	0.557883	0.499142
Nt5e	CATCGCTGGTCTGCTCTAGC	-0.145332	1.04677	0.907167	0.139602
Nt5e	GGCATCCAAAAACAGCACGT	0.318137	0.509119	0.451152	0.0579666
Nt5e	CGGCCGCTAAGGTACCCAAG	0.00129362	-0.0964402	-0.430132	0.333692
Oas3	GAGATGCTAGAGCGGTCAGG	0.211898	-0.227783	-0.658502	0.430719
Oas3	GAAGATGACGAGTTCGACAT	1.22122	-2.19681	-1.0884	-1.10842
Oas3	CAGTTGGAGAGTTCTTGCGA	0.301044	-0.226461	-0.0776221	-0.148838
Oas3	GTTGTCACTCGATATAAAGG	0.0214166	0.916115	1.11253	-0.196415
Odc1	GACAGCTTTGGAATCATCAG	-0.52537	-1.22163	-0.765693	-0.45594
Odc1	AGTCGCCAGAGCACATCCAA	-0.866271	-0.219709	-0.232154	0.012445
Odc1	ATCCGACACTGCCTGAACGA	-1.03165	1.08243	0.283809	0.798621
Odc1	CTGCGTAAAAGGGAGTGACG	-1.07174	0.113653	-0.32985	0.443503
Osmr	GTCAAAGTCGTATCTACCCC	0.327211	-0.101162	0.220019	-0.321181
Osmr	AAATGTTTGACACACTCCAA	-0.693974	0.320077	0.309318	0.0107589
Osmr	CATCAATTGTCAAGCCACGA	0.0826911	-0.258362	-0.210795	-0.0475676
Osmr	AGAGGTAGTTTGCGCTCATG	-0.0283254	-1.06194	-0.731031	-0.330907
Osmr	TATACCTGGCAAATCACTGA	-0.210502	-0.11289	-0.179663	0.0667728
Panx1	ATGGTCACATGTATTGCCGT	0.389746	-0.9273	-0.807343	-0.119958
Panx1	GTCGCCAGGAGAAAGAACTC	-0.520286	0.901539	0.321345	0.580194
Panx1	GTCCGAGAACACATACTCCG	-0.0500236	1.00496	0.790704	0.214258
Panx1	CCCACCGAGCCCAAGTTCAA	-0.0238432	-0.737042	-0.266005	-0.471037
Pdcd1lg2	GTGGAACAAAGCCTTTCCCA	-0.577471	1.22232	0.677721	0.544601
Pdcd1lg2	CCAGTTCAGTGCATTCTCTG	0.285317	-1.65065	-0.85372	-0.796928
Pdcd1lg2	CCCCGCAGATGACCAGGCAA	0.276404	-0.381086	-0.387125	0.00603905
Pdcd2l	TGCCGGCCGTTACCACTCCG	-0.674153	-0.63489	-0.156821	-0.47807
Pdcd2l	ACTGCTGGGACTTCGAGACA	0.548981	-1.91237	-0.366853	-1.54551
Pdcd2l	GTACAGAAGCCGATGGAACG	-0.755658	-0.762665	0.101813	-0.864477
Pdcd2l	TGTGCGCAGCGGCCACACTG	-1.2327	-0.170444	0.101305	-0.271748
Pdgfc	CCTAAAACACTTCCATCACT	-0.0538923	-0.401662	0.0144637	-0.416126
Pdgfc	ATACCCAAGAAATATGGTGC	-0.199858	0.716861	0.349197	0.367663
Pdgfc	GTGACAACTCTCTCATGCCG	-0.0681989	-0.520068	-0.516127	-0.00394169
Pdgfc	CCCTGGCCGGCCAAAGAACG	-0.0351848	-0.0555216	-0.291458	0.235937
Pdgfc	GGGCAACACCGAAGGACTCG	-0.0101883	0.0566455	0.0828246	-0.026179
Pf4	GCTGGTCCCGAAGAAAGCGA	-0.716804	0.418804	-0.156938	0.575742
Pf4	CTGCGGTGTTTCGAGGCCTC	0.275242	-0.339179	0.071163	-0.410342
Pf4	CCTGTTGTTTCTGCCAGCGG	0.87948	-1.49211	-1.33347	-0.158638
Pf4	TCTTGACATGAGCGTCGCTG	-0.557125	1.35877	0.460399	0.898369
Pkd2	TGCCTGGAGCAGGACGAAAG	-0.418859	-0.653112	-0.847817	0.194705
Pkd2	GCTCGGGAGCTACCGCGGCG	-0.351692	0.598668	0.389271	0.209396
Pkd2	CACGCGTCTGGAGTTAACCA	0.489596	0.56666	0.758558	-0.191898
Pkd2	CCAATGTGTACTACTACACT	0.391429	0.425409	0.567755	-0.142347
Plat	TGCACCGGCAATATTCCACC	-0.567175	0.71798	0.364616	0.353364
Plat	GCCTTAAAGACATAGCACCA	-0.530881	0.567298	-0.125361	0.692659
Plat	CGAACCAAGATGCTTCAATG	-0.343516	-0.197147	-0.531381	0.334234
Plat	TGAGGACTATGGAATTCCAG	-0.0585425	-1.01419	-0.57705	-0.437144
Plat	TGAAGCCCTACAATGCAAGG	-0.00807092	0.27345	0.255151	0.018299
Plau	CCAACACTGATACCAAAGGT	0.0370568	-0.795156	-0.713121	-0.0820355
Plau	AGACCTGATGCTATTAGCCT	-0.444121	-1.39549	-1.45983	0.0643393
Plau	CCCCCAACAATCTTAAAGCG	-0.491389	0.518857	0.0730906	0.445767
Plau	GCTATGTGCAGATTGGCCTA	-0.0466753	0.195392	-0.105592	0.300984
Plau	TCTTCGTCTGTAGACCAACA	0.157894	-0.0899288	-0.184047	0.0941179
Plaur	AGGTGCAGGACGCACACTCG	1.71215	-1.40795	-0.916054	-0.4919
Plaur	GGACTACCGTGCTTCGGGAA	-0.240195	-0.44039	-0.452801	0.0124113
Plaur	AGGACCATGAGTTACCGCAT	-0.080325	-0.325482	-0.381756	0.0562738
Plaur	AAGGATGAGGACTACACCCG	-0.917926	-0.0665425	-0.521991	0.455448
Plaur	CTCACAGCTCTGGTCCAAAG	-0.942726	1.18637	0.492674	0.693694
Plek2	CCTGGAAGCCTGTTCTCGAG	-0.32711	-0.938339	-0.973556	0.0352165
Plek2	GGAAGGCTTCCTCGTCAAGA	-0.261596	0.257792	0.214945	0.0428474
Plek2	CGGCGAGTAACCCCGCCCAA	0.0273608	-0.168813	-0.00907264	-0.159741
Plek2	TAACAGGGGCTATCCATGCA	0.0216722	0.0657119	-0.0194046	0.0851165
Plek2	GCTCCTGTATTACAAGCTAG	-0.312102	0.0178393	0.0332271	-0.0153877
Pnp	TCAGCAATCCAAACACCAGT	0.223582	1.06906	1.28839	-0.219338
Pnp	GCTGACTGCTCACTTAAAGG	-0.0697773	0.344008	0.151143	0.192865
Pnp	CACTGAATATCGACCTCAAG	0.0317803	-0.571364	-0.419626	-0.151739
Pnp	AGATGCTGTGTGATGATGCA	-0.459737	-0.05264	-0.419908	0.367268
Pnp	TGAAGGATACTCACTGTCAA	-0.215895	0.198848	0.221141	-0.0222935
Pparg	AATGGAATGTCTTCATAGTG	-1.06366	2.09264	1.25383	0.838806
Pparg	AGTGGTCTTCCATCACGGAG	-0.677563	0.799603	-0.0481019	0.847705
Pparg	AGAACCTTCTAACTCCCTCA	-0.0682229	0.505967	0.306918	0.199049
Prkca	TCAGGTCCCTTATCCGCACC	-0.756365	-0.887711	-1.2807	0.392986
Prkca	GGGACTGGGATCGGACGACT	0.0375579	-0.807768	-0.67695	-0.130818
Prkca	GTGGATAAGTCCATAGAGCA	0.231214	-0.0662729	0.182734	-0.249007
Prkca	AGGTAGGGCTTCCGTATGTG	-0.128219	0.30253	0.0848648	0.217665
Prkca	ATTCCACTGAGGATTCAGTG	0.307335	-0.628751	-0.0537117	-0.575039
Prkch	ACAAAGTGGTCATAACCCAG	-0.358894	-1.22872	-1.56147	0.332753
Prkch	TATTCGGTGTCAGGCGAACG	0.0856703	0.160386	0.233986	-0.0735995
Prkch	GCAGCGTTTATGGACGACGC	-0.275909	-1.91079	-1.73739	-0.173397
Prkch	TTGTGGTAATAACCCTAACA	0.0100863	0.25751	0.0969254	0.160584
Prnp	ATGTCGGCCTCTGCAAAAAG	-0.264628	0.429329	0.238004	0.191325
Prnp	TGGCCCTCTTTGTGACTATG	-0.130435	0.261715	0.193786	0.0679289
Prnp	TGACCCCAACTACCACCATG	-0.0339865	0.433374	0.493322	-0.0599481
Prnp	TGGCCCCATCCACCGCCATG	-0.131054	0.294799	0.250993	0.0438062
Ptgs2	CATGATTAAACTTCGCAGGA	0.328266	-2.04034	-1.85678	-0.183561
Ptgs2	CTGTGCTCATACATTCCCCA	0.160858	-1.68303	-1.38402	-0.299013
Ptgs2	TAGTGCACATTGTAAGTAGG	0.163712	-1.2764	-1.17508	-0.101316
Ptgs2	CAATCCATGTCAAAACCGTG	-0.300589	-1.24262	-1.61239	0.369775
Ptgs2	CAACCTCTCCTACTACACCA	0.202893	-2.13064	-1.74838	-0.382269
Ptpre	ACAAGCTAAAACTTGCCAGC	0.83985	0.299043	0.745925	-0.446882
Ptpre	GGAGATCCGGGTGAGATCTG	-0.188345	-0.162595	-0.225401	0.0628059
Ptpre	GCATTAATGTAGTCAGAGCA	-0.623206	1.00046	0.369985	0.630475
Ptpre	TTGCCATCTGGACACATACA	-0.373173	0.123582	-0.0516087	0.175191
Ptpre	TGACTGCAAGCGATTCCGAG	-0.0935025	0.109795	0.109383	0.000412704
Ptx3	CTCTCCACGGAGGACGTCGT	-0.594266	0.888676	0.508518	0.380158
Ptx3	CATGAGCTCGTAGTCATCCG	-0.209775	0.341743	0.35579	-0.0140465
Ptx3	GAGAACTCGCAGATGCGGGA	0.339482	-0.419518	0.0616086	-0.481127
Ptx3	CAATGGACTTCATCCCACCG	-0.621411	0.570244	0.375105	0.19514
Ptx3	TTGGACAACGAAATAGACAA	-0.341694	-0.330927	-0.22998	-0.100947
Pvr	CTGGTGCCCTACAATTCGAC	1.73957	-1.58844	0.465097	-2.05353
Pvr	AACTTAAGTGTAGAAGACGA	-0.232538	0.140613	-0.707045	0.847658
Pvr	CAGATTGCCACATTCCCCAG	0.418801	0.532045	0.772508	-0.240463
Pvrl2	GCGGGTACGAGTGCTTCCCG	0.0436289	0.506978	0.185573	0.321406
Pvrl2	TTTCCACCCATCCTTCGGAG	-0.199206	-0.633788	-0.414061	-0.219727
Pvrl2	CAGGTGGCACGGTAACTCCA	0.244007	0.269132	0.163301	0.10583
Relb	GTGGGGAAAGACTGCACGGA	0.181826	0.40316	0.187401	0.215759
Relb	AGCGGCCCTCGCACTCGTAG	-0.205663	-0.798407	-1.36648	0.568068
Relb	GGTACACCCACATAGCCTCG	0.266822	-0.139697	0.00925371	-0.148951
Relb	TGATGACCAGGTACGGCCGT	-0.155955	0.678673	0.515552	0.163121
Relb	GCCTCCTATCGGGACCAGCA	-0.341947	0.142167	-0.574888	0.717054
Rhbdf2	CATGCTATCCTGCTCGCCGG	-0.839454	0.632802	-0.712684	1.34549
Rhbdf2	GCCGCTGACCCCAAACCACT	0.366122	-0.744947	-0.486786	-0.258161
Rhbdf2	GGCTACCAGACACAGATGGG	0.455334	-0.58313	-0.720855	0.137725
Rhbdf2	GTCAGCCTACAGGAGCCCCG	0.504031	0.645019	1.46629	-0.821275
Rhbdf2	CCCTCCTGCCATCGTCCCCG	-0.367553	0.326241	0.151721	0.174521
Rhoc	GGCTATATAGTTCTCAAAGA	-0.0364911	-0.0775343	-0.221397	0.143862
Rhoc	CTTGCCATCCACTTCGATGT	1.13858	-0.851389	-0.345813	-0.505576
Rhoc	AAGAAGACTACGATCGCCTG	-0.58106	-1.08236	-2.0404	0.958039
Rhoc	CAGCAAAGATCAGTTTCCAG	-0.193938	-0.117962	-0.359949	0.241987
Rhof	CTGAACCTCTACGACACGGC	-0.254746	0.79252	0.401093	0.391427
Rhof	ATAGTGATCGTAGGTGACGG	-0.822661	-0.747901	-1.42316	0.675261
Rhof	GTACACGGCTAGTGTGACAG	0.0227517	-0.893037	-0.980857	0.0878195
Rhof	CTGCTAATGGTGTACTGCCA	0.603509	-0.690594	-0.0678633	-0.622731
Rhof	GTACTTCTCAAACACCGACG	0.0374937	-1.07616	-0.569385	-0.506779
Rin1	TCAACACCAAGGACCAACAG	0.0716505	0.512676	0.148547	0.36413
Rin1	TATATCGAAGAGAGTACTGG	0.151369	-0.090074	-0.0153379	-0.0747361
Rin1	GGTGTGCTCCGGTCTCACCA	-0.485164	0.604906	0.24414	0.360766
Rin1	TAGTGGCTGGAGACAAAAGA	0.123366	0.487996	0.561393	-0.0733973
Rin1	TGACACACCTGATACCAGAG	0.0342195	0.414162	0.14477	0.269392
Rras2	GGCTCCAAACTCCTCTTGTC	-1.03144	0.772924	-0.14668	0.919603
Rras2	AGAGAGCAATACATGAGGAC	0.817977	1.8552	2.22916	-0.373954
Rras2	TGATCGATGACCGAGCTGCC	-0.0449875	0.270252	-0.0666032	0.336855
Rras2	GGAGAAGTACCGGCTCGTGG	-0.553319	0.221903	-0.36134	0.583243
S1pr3	CTCCAAGACGATGAAGCTAC	0.130742	0.406685	0.301738	0.104947
S1pr3	GGGAACATTACGATTACGTG	0.00815522	0.721808	0.608763	0.113045
S1pr3	TCAATATTCTTATGTCCGGC	-0.225355	-0.0407957	-0.344445	0.303649
S1pr3	AGGCTGCGGGACCCCCCTGA	-0.543508	1.17235	1.05156	0.12079
S1pr3	CGAACATACTGCCCTCCCTG	-0.465465	0.408118	0.164507	0.243611
Sema3a	TAATACACCCCAGAAAAGAC	0.388852	-1.82205	-1.13129	-0.690765
Sema3a	GAACGGAGTAGACTATATGT	-0.671472	-0.0732065	-0.734392	0.661186
Sema3a	TGTGGCCAGTATCTTACACA	0.200003	0.054639	0.214589	-0.15995
Sema3a	GCCAGAGCAAACTATGCAAA	-0.323666	1.05877	0.693915	0.364851
Sema7a	GCCCGGCTCATGGAAAAGCA	0.188381	-0.220836	0.143542	-0.364378
Sema7a	CCTCCGCCCAAGGCCACTCG	0.686389	-0.686464	-0.597733	-0.0887305
Sema7a	ACATCACTCTTCTAGAAAGG	-0.265104	-0.436306	-0.543722	0.107416
Sema7a	GGTGAACATCGGCTCCACAA	-0.54232	-0.26711	-0.861792	0.594681
Sema7a	CAGAGGCATTCTTGCCCTCG	0.155459	-0.13459	0.082905	-0.217495
Serpinb2	TTTCGCACAACAGATACAGA	-0.0444112	-0.0589476	-0.309258	0.25031
Serpinb2	AGAACATCTTTATCTCTCCA	-0.374697	0.600518	0.0870235	0.513494
Serpinb2	TCTAACAAATAATCCCCCTG	0.335839	-0.170848	0.346164	-0.517011
Serpinb2	CAGTGTTACCCCCAGCACCG	-0.274644	0.181032	0.0477788	0.133253
Serpine1	GCTGTGTGGGATTCTCGGAG	-0.601679	1.38159	0.694338	0.687254
Serpine1	CCACAGCGGGGAAAACCCGG	0.269671	0.41782	0.438067	-0.0202476
Serpine1	GGCCTCCAAAGACCGGAATG	-0.180469	0.24483	0.00463803	0.240192
Serpine1	AGCACCGAGGACACGCCATA	-0.690739	0.339094	-0.596486	0.93558
Serpine1	CAAGAATGAGATCAGTACTG	0.0628767	-0.340014	-0.285503	-0.0545119
Serpine2	GAGACAACAACGTTCTCATG	-0.0694545	-0.419631	-0.461211	0.0415801
Serpine2	CACAGAGTATAAAGTCACTG	-0.143333	0.198256	-0.0437083	0.241964
Serpine2	TACATTATATCGCATCACCG	-0.0263473	0.343248	0.324436	0.0188128
Serpine2	TCAATCAGATCATCAAGTCA	-0.475893	-0.282496	-0.632416	0.34992
Setd7	ACAATCGACACGGAGTGTGT	0.294767	-0.503006	-0.388409	-0.114597
Setd7	GACGATGACGGATTACCACA	-0.424593	-0.603197	-0.703299	0.100102
Setd7	GTGACAGTGCAGAACCCGTG	1.91257	-1.78651	-0.497601	-1.28891
Setd7	AGGAGTACGACTCTGACGGG	-0.622541	-0.322647	-0.404738	0.0820912
Setd7	CACCCTGGAGGGATATTACG	0.0424807	0.142603	0.313988	-0.171385
Sh2b3	GAAGTCGCTCCAGCCGCGTG	-0.324597	-1.43187	-1.28493	-0.146943
Sh2b3	CGTATTGCGCTATAGCCTGG	-0.0769391	0.484696	0.295341	0.189355
Sh2b3	GCCCGCAAGTTGCTACCCTG	-0.540839	0.614055	0.0593162	0.554739
Sh2b3	GCCCAAGGCACGCAGCTCCG	-0.289816	0.743801	0.272046	0.471755
Slc16a3	TTTGTGCACTGTCTCCACTG	1.81922	-0.889501	0.946223	-1.83572
Slc16a3	AAAAGACGCTGACCGCCTTG	0.213774	-0.362308	-0.335245	-0.0270637
Slc16a3	AGTATCGATTGAGCATGATG	-0.62137	-0.562844	-0.919212	0.356368
Slc16a3	CCATTCCCAGGGACGCAAAG	0.484496	-0.198493	0.195382	-0.393875
Slc16a3	TGGGATTGGCTACAGCGACA	-0.0505135	0.309769	0.406656	-0.0968879
Slc7a1	GGTGAAAATTTTGTTGACCA	-0.324316	0.536803	0.266278	0.270524
Slc7a1	GGTAGGCTGAGCCCGTCTTG	-0.353598	-0.107303	-0.412275	0.304972
Slc7a1	CCTCTACAGCTACGTGACGG	-0.500399	0.857433	0.301198	0.556235
Slc7a1	TGACGTGAGAACTCTCCGAT	-0.552775	-0.444083	-0.470041	0.0259588
Slco4a1	ATGAGGTAGAGATGGATGAG	-0.732964	-0.302833	-0.364041	0.061208
Slco4a1	ATCGAAGCGGCGTTCGATGG	-0.201105	-1.72857	-1.32429	-0.404275
Slco4a1	GCCCCCAAAGTAGCTGACGA	-0.204439	-0.511073	-0.810255	0.299182
Slco4a1	TAGCGGCCGGCAGTGAAATG	-0.162748	-0.284978	0.086641	-0.371619
Slco4a1	AGGTGCAGTATGTGTCCTCG	-0.265926	-0.586187	-0.668816	0.0826298
Smad3	GGTCGGGCCATCGCCACAGG	-1.42115	0.26346	0.481999	-0.218539
Smad3	CCATGGCCCGTAATTCATGG	-0.402532	-1.08726	-0.809024	-0.278231
Smad3	CCAAGTGCATTACCATCCCC	0.246819	-1.87094	-1.14279	-0.728156
Smad3	AGGCGGCAGTAGATAACGTG	-0.975668	0.0722984	0.124172	-0.0518738
Smad3	CAGGCGCTTCACGATCGGGG	-0.278873	-1.09443	-0.638881	-0.455549
Smox	GAGAAGGGGACAGCCTCGTG	-0.326794	-0.236865	-1.00053	0.763667
Smox	TTGATAGATAGGATTCCCGT	1.01896	-0.944139	-0.632678	-0.311462
Smox	GCACCGATCACCACCACACG	-0.0767729	1.5018	1.38242	0.119383
Smox	GCGGATGACCCTCTCAGTCG	-0.334809	-0.579164	-1.1021	0.522933
Smox	TGAATCCAGTGGCGACAGTG	-0.648688	0.695029	0.131308	0.563721
Sox9	GAAGGGCTACGACTGGACGC	-0.970727	-1.12101	-1.73515	0.614146
Sox9	ACCAGCCGAGTCCTCCGACA	-0.452911	1.19994	0.936406	0.263537
Sox9	GTGTCCGAGCCGGAGCCCGA	-0.523349	1.44342	1.83726	-0.393841
Sox9	CAGGAGAACACCTTCCCCAA	-0.469377	0.558953	0.629072	-0.0701183
Sox9	TTCATGGGTCGCTTGACGTG	-0.520454	1.22023	1.25607	-0.0358369
Sparc	GGGTGCCAACCCAGTCCAGG	-0.441732	-0.21816	-0.416324	0.198164
Sparc	AGAATTTGAGGACGGTGCAG	-0.0698001	-0.12062	-0.320824	0.200204
Sparc	GGGTCCTGGCACACACACAT	-0.0243652	-0.245002	-0.21084	-0.0341612
Sparc	TTCTCCTTTGCCTGGCCGGG	-0.162896	-0.623651	-0.631817	0.00816624
Sparc	TTGCAATGATGGTTCTGGCA	-0.223127	0.387531	0.427741	-0.0402101
Sphk1	CTGGTGTGTGCAGAGGAGTT	-0.429138	0.374589	-0.172385	0.546974
Sphk1	AAAACACAACACCACCACAT	-0.709873	0.966498	0.386074	0.580424
Sphk1	GGCCGTGGGAGCAGTCCTCG	-0.6973	0.20772	-0.352022	0.559742
Sphk1	CTGGTGCTGCTGAACCCCCA	-0.0257137	0.0338126	0.443613	-0.4098
Sphk1	TTTGTAGTAGAATGCCCTCG	-0.525652	0.515286	0.287417	0.227869
Spp1	CATAAGCCAAGCTATCACCT	0.0266889	-0.348109	0.447684	-0.795793
Spp1	CCTACAGTCGATGTCCCCAA	0.295745	-0.365025	-0.0876392	-0.277386
Spp1	CGTCATCATCGTCGTCCATG	0.373547	-0.302212	0.0736876	-0.3759
Spp1	TGCTTGTGTACTAGCAGTGA	-0.513625	0.640618	0.373483	0.267134
Spp1	TGGGTCAGGCACCAGCCATG	-0.0566168	0.319246	0.138699	0.180546
Spred2	GTGACCTGGGGGTAGGACCG	-0.116696	0.444087	-0.081988	0.526075
Spred2	GGAGGCGGGATCAGTCGCGT	-0.599924	0.357164	-0.599794	0.956957
Spred2	ATTGGAATGCTATGTCAGAA	0.722185	0.24686	0.577005	-0.330144
Spred2	AGATGCACGAGCCTTTGACA	0.713653	-0.442229	0.0233103	-0.465539
Srpx2	AGAGCTCACAACGTGTGCCT	-0.294762	-1.35338	-0.979372	-0.374009
Srpx2	GGAAATTATCACAGTAGCCT	-0.0497369	-0.206628	-0.0892759	-0.117352
Srpx2	GCCACATGCTACTCACCAAG	0.0249426	0.0469654	-0.0240184	0.0709838
Srpx2	TGCCCGCAGTGACACCAACA	-0.488561	-0.0313373	-0.453671	0.422334
Srpx2	TTCAATGTGTAACACCATCG	-0.0728656	0.784978	0.663238	0.12174
Stat3	AATGGAAATTGCCCGGATCG	0.121355	0.5134	0.48017	0.0332296
Stat3	CTTGGATTGAGAGTCAAGAC	-0.186834	0.395934	0.243024	0.152909
Stat3	GGAGGCGAGACTCTTCCCAC	0.0340057	-0.236551	-0.677334	0.440783
Stat3	CAAAGAGTCACATGCCACGT	-0.393551	0.341103	0.520834	-0.179731
Stat3	CTGCTTCTCTGTCACTACGG	-0.383385	0.303273	0.113706	0.189568
Tap1	ACGCTGGAGACATGCTGTGT	-0.43152	-0.147421	-0.318802	0.171381
Tap1	CCTAGGACTAGGGGTCCGCG	-0.693035	1.65424	0.632009	1.02223
Tap1	TGCCACATAACTGATAGCGA	-0.171118	1.64435	1.20114	0.44321
Tap1	TGGACATGAGCCATATGTTG	-0.0488329	1.01206	0.829836	0.182219
Tap1	TGGAATCTACAACATCACCA	-0.0437414	0.000959456	-0.152894	0.153853
Tap2	CCACAGCACTCCAAGTCGCA	0.154166	0.372807	0.276378	0.0964289
Tap2	GCTCTTAGCGAGAAAAACAG	-0.35277	0.85147	0.120944	0.730526
Tap2	ATTACACGACCCGAATAGCG	0.266913	-0.0410109	0.0651007	-0.106112
Tap2	AGAAGCCACTCGGACTACTG	0.189157	0.931639	0.79832	0.133319
Tap2	TGGCGCTTGCAAAGGCGTCG	-0.260304	0.429541	0.402169	0.0273721
Tbk1	TTTGAACATCCACTGGGCGA	0.073167	-0.885811	-0.649559	-0.236252
Tbk1	ACAGTGTATAAACTCCCACA	-0.202529	0.326704	0.495879	-0.169175
Tbk1	GGAAGTCCATACGCATTGGA	0.0820469	-0.416967	-0.125153	-0.291814
Tbk1	CTGCAAATGTCTTCCGAGGA	-0.460323	-0.342006	-0.465896	0.123889
Tdo2	GAACAGAATCTAGTTCCCAG	0.10869	-1.18526	-1.09811	-0.0871485
Tdo2	TTGGTTTAAACAAATCCTCT	0.631191	-0.532943	-0.0436753	-0.489268
Tdo2	GGATGAGAGGAACATGCTCA	0.0743835	-0.477984	-0.326355	-0.151629
Tdo2	TGATGAATAGGTGCTCGTCA	-0.483953	-0.0358183	-0.314842	0.279024
Tgfa	ATGGAAGCAGTACTGAGTGT	0.0545787	2.22161	1.58514	0.636467
Tgfa	TTCCTGCACCAAAAACCGGC	3.61718	-4.38358	-1.01764	-3.36594
Tgfa	GAGCCTGGCACACAGCTAAC	-0.267963	-1.50395	-1.55818	0.0542359
Tgfa	GAACACCCACGTACCCAGAG	0.50523	-1.33793	-0.605	-0.732925
Tgfb1	TCTGCACGGGACAGCAATGG	0.34899	-1.30536	-0.431492	-0.873864
Tgfb1	CCACTCAGGCGTATCAGTGG	-0.0208	0.735094	0.859102	-0.124007
Tgfb1	CACCTGCAAGACCATCGACA	-0.0897157	-0.389867	-0.532083	0.142216
Tgfb1	GTACGGCAGTGGCTGAACCA	-0.143039	0.286422	0.36704	-0.0806173
Tgfb2	AGAAAACTATAAAGTCCACT	-0.717802	-0.489843	-0.945824	0.455981
Tgfb2	GTAATTATTAGACGGCACGA	-0.506233	-0.164976	-0.648413	0.483436
Tgfb2	GAATAAAAGCGAAGAGCTCG	-0.30873	0.573472	0.466553	0.106919
Tgfb2	CCAGCGCTACATCGATAGCA	-0.0202129	0.0659171	0.118931	-0.0530135
Tgfb2	ATCACCACTGGCATATGTAG	-0.235563	0.13862	0.286017	-0.147397
Tgfbi	TCTGCACAGCACATACATTG	0.222578	0.514945	0.530018	-0.0150733
Tgfbi	TCAAATCTGTATGAGACCAT	-0.374258	0.0312586	-0.286312	0.317571
Tgfbi	CGAGGGTCAGCAGTCGCATG	-0.0385407	-0.15845	-0.152749	-0.00570067
Tgfbi	CATCTTTGCTCCTAGCAATG	1.31758	-1.1391	-0.0624476	-1.07666
Tgfbi	TGGTACCAGAGGAAGATCTG	-0.0881326	0.717035	0.650751	0.0662839
Tgfbr2	TTCCAGAGTGAAGCCGTGGT	-1.0808	-3.24366	-3.90869	0.665026
Tgfbr2	GTCCACAGGACGATATGCAG	-0.388711	-0.537379	1.66031	-2.19769
Tgfbr2	GTCATGGCCAGCGACAATGG	0.0589932	-1.11696	-0.646042	-0.470917
Tgfbr2	GAAGCCGCATGAAGTCTGCG	-0.520734	-0.926008	-0.0910801	-0.834928
Tgfbr2	TGGTCCTATTACAGCTTAGG	-0.0971107	-0.096237	-0.139792	0.0435547
Thbs1	AACTCATTGGAGGTGCACGA	-0.355611	-1.93209	-2.12519	0.193103
Thbs1	AGTCTATGTAGAGTTGAGCC	0.0391491	0.121696	0.541554	-0.419859
Thbs1	ACTTGTCATCCGGCACAGCG	0.265884	-0.2459	-0.222091	-0.0238094
Thbs1	CTGTGATAAGATGGAGAGCG	0.0923333	-0.481893	-0.523438	0.0415457
Thbs1	TGGATAGTTCATCACAGGAG	-0.107795	0.22883	-0.0655214	0.294352
Timp1	CAGATGCCAGAGATGCAAAG	-0.461542	0.938523	0.566585	0.371938
Timp1	GCCTTCTGCAACTCGGACCT	-0.288534	-0.109827	0.0657809	-0.175608
Timp1	CTTATAACGCTGGTATAAGG	-0.156542	0.342687	0.163449	0.179238
Timp1	CTATCAGTGATAGCAACAAG	0.137838	-0.457879	-0.411041	-0.0468374
Timp2	GCATTGCAAAACGCCTGTTG	-0.373601	-0.0702863	0.242033	-0.312319
Timp2	CATACTGAATCCTCTTGATG	-0.481795	0.281069	0.18734	0.0937291
Timp2	AGACATCGAGTTTATCTACA	-0.178469	0.0566636	0.0178113	0.0388522
Timp2	CAAAGCAGTGAGCGAGAAGG	-0.131554	0.037713	0.238284	-0.200571
Timp3	GGGGCATCTTACTGAAGCCT	-1.46675	0.318001	-0.105214	0.423214
Timp3	GAGTTGCAGAAGGCATCCTG	-0.811909	0.685716	0.207214	0.478502
Timp3	AGCACGACAAGCCCAAGCCA	-0.0554697	-0.458747	-0.685177	0.22643
Timp3	GTGATCCGGGCCAAAGTGGT	-0.24071	-0.609052	-0.279324	-0.329728
Timp3	GTGTAGACCAGAGTGCCAAA	-0.200481	-1.6874	-1.3309	-0.356497
Tnc	ACAACTGCTACAATCGTGGG	0.216377	0.340041	1.00221	-0.662171
Tnc	GGGACAGTGTGTTTGCAACG	-0.160207	0.877841	0.591385	0.286456
Tnc	CCGAACGACTGCAATGACCA	-0.263221	-0.232191	-0.571091	0.3389
Tnc	TGGCCAATGCATCTGCCACG	-0.0699226	-0.78731	-0.398435	-0.388875
Tnf	TCTCAAAGACAACCAACTAG	-0.519148	-0.446694	-0.244996	-0.201698
Tnf	GCACTCCCCCAAAAGATGGG	-0.463608	1.14953	0.843127	0.306403
Tnf	CTTCTGTCTACTGAACTTCG	0.281477	-0.838143	-0.477706	-0.360437
Tnf	TGGGCCATAGAACTGATGAG	0.0757459	0.0132872	-0.22398	0.237267
Tnfrsf10b	CCAGCCCATAATCGTCCAGC	0.115605	-0.981359	-1.23699	0.255632
Tnfrsf10b	CGGGCAGATCACTACACCCC	-0.386044	0.647685	-0.270655	0.91834
Tnfrsf10b	AGAAGTCTGCGCTTCGGGAG	0.602903	-0.562037	-1.27071	0.708669
Tnfrsf10b	CAGGCCAGTACCTGTCAGAA	-0.237206	0.463361	-0.332507	0.795868
Tnfrsf10b	TAGTCAATACCCTCTCTGCA	0.166227	0.121162	-1.18027	1.30143
Tnfrsf12a	GCTGCCGCTAGAGCATGGGG	-0.545725	0.884695	1.01448	-0.129788
Tnfrsf12a	CGCAGTCCATGCACTTGTCG	-0.272953	0.517319	0.227427	0.289893
Tnfrsf12a	AGGATCTGCGGCAGAGACCG	-0.135579	0.653724	0.527131	0.126594
Tnfrsf12a	CCAAGCCGAATCCCAACACG	-0.497764	-0.181746	-0.524826	0.34308
Tnfrsf14	ACTGTGTGCAGATGCATCCC	0.159433	-0.862872	-0.18471	-0.678162
Tnfrsf14	TACAGACAACACCTTCAGGC	0.0552308	-1.15638	-1.28702	0.130641
Tnfrsf14	TGGGCGGTATATGTCTGTGG	0.126896	0.694274	0.351828	0.342446
Tnfrsf14	TGGAACCTCTCCCAGGATGG	-0.360399	0.177939	0.0171657	0.160773
Tnfrsf1a	GATGGGGATACATCCATCAG	-0.759888	-0.402322	-0.109505	-0.292817
Tnfrsf1a	AGGGCGGGATACAGTCTGCA	-0.599524	0.189951	-0.101249	0.2912
Tnfrsf1a	GTAATTCTGGGAAGCCGTAA	-0.154915	0.150872	0.175841	-0.0249686
Tnfrsf1a	TGCTGCACCAAGTGCCACAA	-0.291231	0.0522991	0.0234326	0.0288665
Tnfrsf9	ACCAGGCTGACAGTTATCAC	0.228582	0.248257	0.392202	-0.143945
Tnfrsf9	TGCTGGAGAAGGTACTTGGA	-0.0379155	-0.26628	-0.336321	0.070041
Tnfrsf9	GGGAAACAACTGTTACAACG	-0.602413	0.706788	0.328866	0.377921
Tnfrsf9	TTGCTCCTCTACCCACAACG	-0.105107	1.19031	1.36907	-0.178763
Tnfsf9	GGTTAATGTTCGGGATCGCG	-0.0022415	0.270839	0.573361	-0.302522
Tnfsf9	GCCAGTAGCTTGGCGAACAC	-0.464459	0.154311	-0.124186	0.278497
Tnfsf9	GCAGCCAATGTGGGAAACAG	0.0938687	0.150516	-0.0284555	0.178971
Tnfsf9	TGGGGCGCACAGTATCTGAG	-0.0522897	-0.215714	-0.200686	-0.0150283
Tnfsf9	CAGAGATACCGGGCTCCTCG	-0.237622	0.0218833	-0.0244813	0.0463646
Traf3	AGTGACTGCACGTGGCCTCG	-0.00986287	0.816311	0.429784	0.386526
Traf3	AGAAAGCATCATCAAAGACA	-0.562562	0.154613	-0.322891	0.477504
Traf3	TTGCAGTCGGCACGCAGACA	0.0368174	0.298741	0.092653	0.206088
Traf3	CTAAAGCTGCAGCCTGATCG	-0.113783	0.382673	-0.62629	1.00896
Ubash3b	AAAGCTCTGGCATCCACGGG	-0.79612	0.105336	-0.592045	0.69738
Ubash3b	GCCCGGGCACAGTCAAGCAT	-0.699637	0.311221	-0.52223	0.833451
Ubash3b	AGGTAGAGGACATACTCCCG	0.0802445	0.0602711	-0.126878	0.187149
Ubash3b	CAAGCTAGGATGCGACTGGG	-0.147427	-0.267597	-0.367329	0.0997321
Ubash3b	TCGACTGACAGTAGTCTGCA	0.0112969	0.27272	0.0986208	0.174099
Vcam1	GCTGGAACGAAGTATCCACG	-1.26906	0.710669	-1.05574	1.7664
Vcam1	GCCCACTAAACGCGAAGGTG	-0.101786	0.912436	0.759271	0.153164
Vcam1	ATTGAATCTCTGGATCCTTG	-0.226339	0.230123	-0.0221613	0.252285
Vcam1	CAGTATCCAAAGTACCGTTG	-0.372914	-1.22544	-1.17699	-0.0484501
Vcam1	GGAGGTTGGGAAGCCGGTCA	-0.110222	0.235014	0.344398	-0.109383
Vegfa	CGCCGGCGGGCTGCCGACGG	-1.48208	0.0574669	-0.499377	0.556844
Vegfa	GCCGCAGGAGACAAACCGAT	-0.401055	1.34541	1.15482	0.19059
Vegfa	GCGCGGGCTTCGGTTCCTCG	0.00796834	0.106587	0.208752	-0.102166
Vegfa	TCGGGGCTCGCGGGATTGCA	-0.173083	-0.543486	-0.693167	0.149681
Vegfa	TTCTCGCTCCGTAGTAGCCG	-0.355903	0.294326	-0.172939	0.467264
Vsir	TGCAATGTGAAGTTGCGTAT	-0.297136	0.325501	0.0949986	0.230503
Vsir	CCTGCGCAATGTGACCCCAA	0.448886	0.0435291	0.17989	-0.13636
Vsir	GGGTGATAGAGAAGTTACCG	-0.515655	0.56948	0.38292	0.18656
Vsir	CATCGTGCCCTTTGGACACG	-0.127542	0.427878	0.534783	-0.106905
Vtcn1	CTGGAAACATTGGAGAGGAC	-0.835899	-2.22462	-3.63817	1.41354
Vtcn1	AAAGCCAATGATGAGTGCGA	1.66887	-1.09942	0.625955	-1.72538
Vtcn1	TCAACGGCATCGTCATCCAG	-0.0198166	0.14927	0.44395	-0.29468
Vtcn1	CAGCAGCATGAGATGTTCAG	-0.0519149	0.594338	0.467613	0.126725
Vtcn1	AGGTTCAAAAGTGCAGCTCA	0.217313	-0.117016	0.114478	-0.231493
Wnt7b	GCAGATGGCACGCTGCCGTG	0.171084	0.832273	0.500386	0.331886
Wnt7b	ACCAGTTCCGATTCGGCCGC	0.151797	0.0268022	-0.621106	0.647908
Wnt7b	GAAGACGGTCTTCTCGCCCA	-0.75529	0.113286	-0.598687	0.711973
Wnt7b	GCAGATGATGTTGGCTCCCA	-0.699215	0.152708	-0.482613	0.635321
Wnt7b	TCACAATGATGGCATCGGGT	-0.385904	0.853643	0.932381	-0.0787387
Wwtr1	TGCGCGCCGCCAGCTAGTCG	-2.21341	2.37932	2.36756	0.0117621
Wwtr1	ATGCGGGCGACGAGTGCGAG	0.0610411	0.398239	0.805609	-0.407369
Wwtr1	CCTTAAAGAAGGACTCCGGG	-2.08558	-2.16029	-2.09783	-0.0624576
Yap1	GGGCACGGTCTGAGGCACGT	-1.47953	0.436367	-0.72861	1.16498
Yap1	AGTCGGTCTCCGAGTCCCCG	-1.39282	0.994828	0.303623	0.691205
Yap1	CTGGCAGTGGTACATCATCA	-1.04991	1.92308	1.23194	0.691137
Yap1	TGCCGTCATGAACCCCAAGA	-1.84072	1.61504	-0.207084	1.82212
Zeb1	GCAAAACCATGATCCGAATG	0.772775	-0.662015	0.791034	-1.45305
Zeb1	CATTTATCCTGAGGCGCCCG	-0.30808	-1.37696	-1.1112	-0.265758
Zeb1	TGTCATATGACGTTCAAGCT	0.110708	-1.59772	-0.673873	-0.923844
Zeb1	GTACCGCCATGAGAAGAACG	5.46548e-05	-1.40372	-0.316108	-1.08761
Zeb1	TGAAGACAAACTCCATATTG	0.340737	-0.60977	0.227658	-0.837429
Zfp36	AGGACTTTGGAACATAAACT	0.134208	-1.10585	-0.506046	-0.599801
Zfp36	GAGCCAAAGGTGCAAAACCA	-0.364031	0.50893	0.342788	0.166141
Zfp36	GGAGGAACCGAATCCCTCGG	0.0972442	-0.324041	-0.55938	0.235339
Zfp36	GAGCTCGGTCTTGTATCGAG	0.210524	-0.272437	-0.306097	0.0336604
Zfp36	CATGACCTGTCATCCGACCA	-1.76301	1.78035	0.0181251	1.76222
