# Supplementary material for: CRISPR–Cas9 Screening Identifies KRAS-Induced COX2 as a Driver of Immunotherapy Resistance in Lung Cancer
Source: Cancer Res. 2024 Apr 18;84(14):2231–46. doi: 10.1158/0008-5472.CAN-23-2627 (PMC11247323; doi:10.1158/0008-5472.CAN-23-2627)
Supplement: Supplementary Table 3 — Supplementary Table S3. sgRNA sequences for CRISPR-Cas9 gene knockout [file can-23-2627_supplementary_table_3_suppst3.xlsx]

## Sheet: Sheet1
Supplementary Table S3. sgRNA sequences for CRISPR-Cas9 gene knockout
Target	sgRNA Sequence
Ptgs2 sg1	CAATCCATGTCAAAACCGTG
Ifngr2 sg1	AGGGAACCTCACTTCCAAGT
Etv4 sg1	GAAGCGCTGATGGTCCCGCA
Edn1 sg1	GAACAGCGCTTGGACCTGCG
Edn1 sg2	GCACACCCTGGAGACCCCGC
Edn1 sg3	TTGGGAGCCGAACTCAGCAC
Edn1 sg4	CTGCTGTTCGTGACTTTCCA
Edn1 sg5	CTGCACTCCATTCTCAGCTC
